# Supplementary material for: Genome-wide characterization of ubiquitin-conjugating enzyme gene family explores its genetic effects on the oil content and yield of Brassica napus
Source: Front Plant Sci. 2023 Mar 20;14:1118339. doi: 10.3389/fpls.2023.1118339 (PMC10067767; doi:10.3389/fpls.2023.1118339)
Supplement: Supplementary file 9 [file Table_4.xlsx]

## Sheet: Sheet1
Table S4. Sequences of the (2-kb region upstream) of BnUBC CDSs.
ID	Upstream Sequence
BnaA01g01300D	CCGTAGTTCACTGTATTAGGCCACTGTGATCCGGTAGTCTCAGCAGCTAAAAACTCACCCAAACCCCTGACAACACTCCAACAGCTCTGCTTTGGATCATACGCCCTTAACACCTTCCCCCAACAATCGTGATAGTACAGGACATCGTCAACCACACACGCACCATCCCAGTCCTCAGGCATGCACTGAGGTGTGACGGAGATGGGCTGCACAGTGTGAGATGTACAGTCATCGAGATAGTTAAACACATATGTATTGGAACCCAACGAGCCATAGCTTTCACTAGAAGACATAGGAGGAAGTGACCGAACAACGACCAAGCGGTTACTGCTGTTGGCTCTACGGTGGAGAATGTAGAGACGGCAATCACCAGTTTTGCGGTCTCGGAGCAGGGCCGGC…
BnaA01g13200D	NNNNNNNNNNNNNNNNNNNNNNNNNNNNNNNNNNNNNNNNNNNNNNNNNNNNNNNNNNNNNNNNNNNNNNNNNNNNNNNNNNNNNNNNNNNNNNNNNNNNNNNNNNNNNNNNNNNNNNNNNNNNNNNNNNNNNNNNNNNNNNNNNNNNNNNNNNNNNNNNNNNNNNNNNNNNNNNNNNNNNNNNNNNNNNNNNNNNNNNNNNNNNNNNNNNNNNNNNNNNNNNNNNNNNNNNNNNNNNNNNNNNNNNNNNNNNNNNNNNNNNNNNNNNNNNNNNNNNNNNNNNNNNNNNNNNNNNNNNNNNNNNNNNNNNNNNNNNNNNNNNNNNNNNNNNNNNNNNNNNNNNNNNNNNNNNNNNNNNNNNNNNNNNNNNNNNNNNNNNNNNNNNNNNNNNNNNNNNNN…
BnaA01g16780D	CCAATGGTTTCATTTTACAATCTTTTCAACGAATGCAAATCAAATCAAATCTAAATAATAGTTGAAGAAAAATGAGATCTAATATTATTTGTGTTGTTTGTATAAACAATGTTGGTGACATTTTAAAATTATGTATTTTATATAAGATAATCTAATATTAGTTGTGTTGTTTGAACTTTCATATATGTTAGACATAATATAAAAAGTTGTATATTTATACTCATAGAAATTTATTTTTAGTAAGTTTAATAATATAAATTTTATTAATAGTAGTTTTTATATAATTTATATTTAATATTTATATTTATTTTATTTTATTTTTATTCCCTAAATCTAATATAATTTATACAGTAAAACAATTTAATTTTTTAATGGATATTGAGATTTGTATCTTTTTAT…
BnaA01g17560D	TTTCATTGCTCAAAGTGTCATCAAGTATGGTTTGACAAATTCATATGTGGCCAAATGGCACCCATCTTGGTTGTTTGACCTCTTTGTCAATGAAAGTCGATCCCTCTGATTGTTGCTGAGATGGTAGATGGTCTTTTGAGAGAGGTTGAAGGTGGTTCAGAGTTGTTGAAGAGCACATGGAAGAAGGATTGAGATATCTCTTGTTGGATGTTCTGTTTTATATGGTTTTTTTTTTGTTATTCTACCTGCCTGAGTACTCATCGGTGGGGTATTTGTTTTGGTTTCTGTAAGCGGTATATGGTGTTAGTGCCAATTAAATTCAATGAAAACTCCTTGACGGAAAAAAAAATAATGATAGAAATATTTCAAATAATGATAGAAATAAAAGAAATAATAGTT…
BnaA01g25670D	ATACATAAGTTAAAGAAATCACTTTGTTTATTTACAATTATTTTGTGGTAAACAAATTTAAACAATTATTTTCTCTATTTTCTATTGTATATAACTAAATTTAAATAATATTAACATAGAAATATAGTATATTTTTAATATGACTATCATTTGTATTTTTTTAACAAAACTTTTAAACCATTAATAACAAAACATTTAGTGTGAGACTTTTAATATTTTTAATAATTTATAATCTTTCTTGAAAATTAACATATTAATTTCTCAATACTTAATCAGTGCAAATTTTAAAATTAAAATATTTATGTATTTTTATATGTTATATAGTTTAATATATATTAATTTGAATATCTATTAAATACTATTTTACTCATATGATTTTATGATCTTTTGTATCGTATT…
BnaA01g27470D	TTAAGGTGACTATCAAGTTCATACGCTGCGCCAGGTTTTAGGGCTTAACATAGTGTACGAAGAGATACAACTTGGAGAAGAATATGACGTGGCCATCTTCACCATGATCAAATCAATAGTTTCAATAGTTTATCTTTATTTATTTTATGTTTAGTGGAAAGGTGTAGTGGATGTGTTAGTTGCCCATGTCCATGTTCACGTAGTAGTTAGTTTGTTTCCTTACTTTTGTATTTAAACATGAGTTGGGAAAGAAAACAAGAAAAAAAAAAGAAAATTATAGTAACTTGTGTTTTGTTTTATTAGTTTGTTTCACAAACTCTCTTAGCTTTGAGGAGGGGCCTTAATTGGCATCAAAGCAACTTGTGTTCTAAGGTATCAAAGGGGTGATTAGGTTCACTC…
BnaA01g28850D	TCAAAGAGAAAGAGCTTCCACTAATTATTTTAAGAAATGGGCTTCTGTATAATTGAGCCTCATCATGTCTTTTCATTGCTAGCTTATTGATAAAAACTAAAATAATCTACTTAGACCCAGTTTCTTTTCAAAATCCCCACAAACAACTTGGTATTTTTTCTTAGTTTATGATATCAGAAAGTACTAAGAGTCTCACCAGTGACCATGACCATCACAAGAACACTACGAACTGGTAGGAAATAAATGGAAATGAATAAAATTATAAAAATGATAAGGGAAGATGAGTAACGATTATTCTTTATCAAATTTAATAAATAATAATTTTATTCTATTTATCTCTACAATAAAATGAATAAAAAGGAATGAAAAATAAAAAGAATTCCTAATAATTGTATCATT…
BnaA01g32320D	GAGAACAAAGCTGAAGAGTTTGGGAGTGGGGTCCAGGCGCCTGAGAAGAACAAGCTGGTCTTCTTTGAAGGAAGTTCATACAACTTCGATCTCGAGGACTTGCTCAGAGCCTCGGCTGAAGTTCTAGGGAAAGGAAGCTACGGGACGACGTATTAGGCCATCTTAGAGGAAGGAACAACGGTTGTGGTGAAGAGGCTGAAAGAAGTAGCGGCTGGTAAAAGGGAGTTTGAGCAGCAGATGGGAGCTGTGGGAAGGATTAGTCCGCACGTGAATGTGGCTCCTCTCCGTGCTTATTACTTTTCGAAAGACGAGAAGCTGCTCGTGTTTGATTATTACCAAGGAGGCAACTTCTCCATGCTTCTTCATGGTAATGATGATGTTTCACATGTGGTATTTGCA…
BnaA02g07130D	AAGAGAAAAATCTAGTAAACCTCCATGCATTTTGCTATTATGTACTTTCAAGCAACAATGCTATATAAGAGAAAAACCGTTATGTCTTTCAGATAAAGCTGGCCATTCCATCGATCTTGAAATCATTTGCATCACATCATCGTGAATGTTTAGAAAATGTGAGTTCTGCCAATTTATTTCTTTATAAACAATATTATTGTTGAACTTTAAATATATAATTTAACAAATGATTAAAAAATACAAATTTATTAATTACTAGTGATGAGACTCTAAGCTTGCTCGAAATTTGCTAAATCAAATGACAATATATACTTCATACAAATCCATAAATTAATTAATGTAGATGGGGGGCTATATAGTTGGGAGCGTTGTGATGTTTGGTGTTGTGTACGCGTGTCA…
BnaA02g10330D	TCTCCTTCTTCATCTCCGTCGTCAAATTCAGGTGGCGGTGGCTCTTCGCCGTCGTACCTCGGCCGCCTTTGATCCTTGAGCCGGTCCATTTCTCGATGACTCGGAACCGGTTTGATTTGATTCGTCTAATCTCGCAAGTGGGAGAGATAGAGGGAGAGAGAGAAGACGTGGCTTCTAATGATTCGTTTAATCCCAAATATGAAGATCTTAGCCGTTAGATTAAATGACTTACTAATCGACGTCGTTTAATCAAAAAATAAAAGGGAAAATCGCATAAAAAAACTTTCAAGTTGGCAGCAACTTACACTTTAAACCCTGAGAGTATTTCACAAGCACTTTAAACTTCAAAATGACATTTTTATCAAAAGAAACCTCCAATCTGGCTTACTTGTACATCAA…
BnaA02g15070D	CACAATGCAAGAGACAAAAGGGCTCCAGACGTGACGTTGGATTCAAAGAGTGTTGGTGATCATCACATCGGAGTTTTGATGGTTCTCGTGTCTTTAACCGCTCGTTTTCGCGCTTGGTCTTCGCCCACATCCCAGCGCCTCATAGGTTCACTTGAGCTTTTGTGGTGGTGAGCGTGACAAATTCTGTGCAGGTTTGGGGCTTCAGATCAGGAAATGCGGAGTTTACAGCCCTACTTTGCTCGGATCAGCATTCTGTACAGGTTGGCTCGAGTTAAATAAATGCTCGGTCTGGTTGATTCGGGTGTGTCTGACCCCTGCTGGAGCTTTATATCCGTGTGGGTGGTGCTATCGAAGTCCTCTGCAAGCTGTTCTCGGCTGAGCCTTATCTTTAATAGCGGA…
BnaA02g19070D	TTTCAACTTTAAATTTTACATGTAAAATTTAGTATTACTTGAAAATGCTACAAAAATAATAACAAATATTGTTAACAAAAAAATATTTCAACTAAATTATAAAATAAAATATAAAAAAGTGAACACAAAAATCATAGTTTTGGGTATTCATGTTTGTAAGTCGGATATGAATCGGCTTTTATTGGATCAGGTCTATTCAAATCTAATTTTTTCGGGTAGATAAATTTTGGATCCAATATGTACTTGTAAATTTTTTTTTGTGATTTTGGACCTGATATTTTTGAATCGATTCCGGTCTGGGGTAGATAAAATGTCCAGGCGTCGGTCTGGCCTGACGAAGTTCAAAACTCTTAAAATCCTTAAATATTTTGGTTTGAGACTTTCTGAACTTACTCTCAT…
BnaA02g26550D	ACAAGAAAATGCAGATCACGGTTGCGTTTAACCATTTTGGTAAGAGATTGAATCAAAGAATGCCAAGGGTGAGATACGGTATGGTCCATGTAGTGAACAATGACTACACTCACTGGGAAATGTATGCAATTGGTGGAAATATGAACCCTACCATTATAAGTCAAGGCAATCGTTTCATTGCTCCTCCTAAAGAAGATTGCAAACAGGTAAACAAACACACGAGAAGCTGACCTAGTGTTTAAAACTCTTTGATTACCTAGTAGGAATTTAAGGTGTTCAATTTCCGTTAAATTACCTAGTAGGAATTTAAGCTGACCTAGTGTTTAAAATTGTGTTATTCAACGGAAATTTAAGGTGTTTTCCTAAAGAAAGTTAATTTAAAATAGTTTAGGCTTCACA…
BnaA02g33480D	CTATACCTTGCTGTCAAACTTTAAGAAGAGGTTTGTTACCCACGTATAAAGCCCCCATAAGCTGAAGTAGAGGAATCTCAAGTGGGAAATTAAATGGTGTAATGATCGTTACCTGTATCATATATAACTTCACAGTTTCAAAAACAAAATAGAAAATAGAAGTTTCTAAAGTTAAAAGGTATCTAGGAAAGAATGTCTTACAGGACCATAAGGCCAGCGGTAGCCATGACTTTGCTGACCATGATGATTACCAGGCACTGCAAAAGACCTTGCCAGGAACCGCACCTGGTATTAAAAGAAAATGAAAGCAGAATCGTTAAACAAATATTCAAAAGATGTAATTTTATAGTCAGTCACATAATTGAATGTGTATATAGTTCTTGAAAGTGAGAACAGGAA…
BnaA03g11080D	AAGATATTGTTTTTTATATTGATGTTGCTACTACATGTTGATTAATATGTGCTTATGATTTAAGGTTGATGTGGCTTCTAAATAGTGTTGGTTGATCATATGCAGAGATCTGTTCCATCGTCTCCCGGACCAAACTGGCATAACTCACCTGGTAGTCCGTCTGGTCTGATCGCCAAGCGAACAATCAGGATCGATATTCCAGTTGACGATTATCCAAATGTATGAACACTCATGTCTATACTCAGAATATACTTAAATATGTTTATTGTTGGGTGGAATATAACTCTACATGTTTCGTTATGACAGTTCAATTTCGTTGGTCGCCTCCTGGGACCTAGAGGAAACTCCCTGAAGAGAGTTGAAGCAAGTACTGGTTGCCGTTTTCTTATAAGAGGAAGA…
BnaA03g12310D	AAGATTGAACATGGTGTACGGAGCAGCGAGAGGAGTAGCTCACATCCACTCTCAAAGCGGAGGCAACAAACTAGTAGTCCATGGAAACATAAAATCATCTAACGTTTTCCTCAACGGGAAAGGATATGGCTGCGTCTCCGGGGCAGGGATGGCTGCGCTGATGCATTCGCTACCGCGACACGCATCAGGCTACCGTGCGCCGGAGATAGCAGACACGAGGAAGGGGACTCAGCCTTCGGATGTGTATAGTTTCGGTGTTTTGATATTCCAGGTGCTAACGGGAAAGTCAGAGGTGGGTAACCTTGTGAGGTGGGTGAACTCGGTGGTTAGAGAGGAGTGGACAGGGGAGGTGTTTGACGAAGAGCTGATGAGGTGTACTCAGGTGGAGGAGGAGATGGT…
BnaA03g13470D	GTAGTGATAGACACTCGTTGTTTATTACATGAAAACCATTTTTTCAGTGCTTCTTTCTTTTCAACGTACATCTTGACAATGTCTTTTCTCGATGATCTTCTTGAATGAGGAGTGTAGTTTGCCTACAAAAAATCAAATCACACCAGATTAATCATAAGAAAATGAAACACTAGATGAACAACATATATAAGAAGTATTTAAGCTAACCTTGTTACAAAAATGCTTCCAAGCCACGCTTTCAACAAATGCTAAAGGCAGTTGTCCCAAAACAAGCATCTCATTTGTTGCTTCTCTAAACATAGAATCCGTGAATCTAGCCTTCTTCAGCTTCCCTTCCTTGTCAATAACATCATGTTTATCAGCTTGGCCAGCTTTCCACGCCTTATGTTCCTTGCAAAT…
BnaA03g15110D	GTACACTAAATTATAACTTGATTGTAATTCAATTCTTGATCAACATGTAGGATCTTTAGTTGCACATATTGTCAAAACAAAAAAGTTTCCTGATCAGATTGGGTTTTAGTAGATTCTTAAATTTAGTATAAATTTATGGCCCATTTAAACGGTCAGGTTTTCGATCCAGCATTAAGGGAAAGTAAGCTTCGATTTTTCAAAATATTTGAGAACTCAAGACAAGTCAGAAGTGGTCAGCTACTGACGCCACGCTACTGCGATAATTCCCTACAAACCCTATTGAGATGACCAAAACAGTTTTGATGTCACCATTTGCCTTATTGCACAAGCCACATGGTTTTGATACATAGTTTTAGATATATAAGTTACGTCTACTACAATGATATCTGTTTAGGGTTA…
BnaA03g21240D	TTGAATGCTCATTGGTTCTTTATTCTTGAGTCTCAGTGCTGCGGTGAACTCAGTGAATGGAGAGAAGGTGGCCATTAAAAAGATCGGTAATGCTTTTGATAACATTATTCATGCTAAGAGAAACTCTACATGAAATCAAGCTTCTCAGGCATATGGATCATGAGAATGTAAAAAACCTTATTCATCATTTCTCATATTTATTTTCTTTATCTATATTTTTGGTAGTCTATTGATCTTCAAGAACGAGATAAACAGAGGATATACTCTGTTTCCTCTGTTTCGTTATTTAATCTTCTCATCTTCAGGCCTTGGTTTGATTCTTCAGGTCATAGCCATCAAAGATATTGTAAGACCTCCGCAACGAGATATCTCTCAACGATGTCTACATTGTCTATGAGT…
BnaA03g31080D	AGGTAACTTCACGGAGAACACTGAAGACTTCTTCAACTGTGATGGATAACAATAACAACGGGCTTGGGAGGTCATTATCAAAAAGTTCACTTGATATGGCCATTAAGCACATGGTACGTTTATATCTTGAGCATCTGAAGTGTTTTATCATGCTGTTAATATCTCCACATTATGATTATGTGCATAGCATGTTCTGAGATTTTAGGGGCCTATTCAAAATTTGAAATTATACTGAACTTTTTATTTAAGATTTAAAATATTTATAATATTAAAAAAAATAGTTTAAATAATCTATTTGAGAAAACAAAAATCAAAATTTTAAGTTTTCAATAACATAAAATATAATTTCTTATTTAGTTGTACTATTAAATTTATTTATATTTCTTATTATAACAAAAA…
BnaA03g33820D	TATAAGTTGATTACTGCGTTTATGGGTTGACTAATTGACGTTTATGGGTTGACTAACTAATTAATAATATTATCTTCCTAGTTTATGAATTCATACGTCATATATAAAAGATTTTGCCAAAAAAAGAGTTATTATTATCATTATCATCATCTAACTTTTATAAATGTTGGTTAAATATGCTATTATAAAATATAAATAATATTACATAGACAATTTTATAATAAATAATTATTTTAAAAAATCTACGCTTGACAATATTTTACATTATTTTGAGCCGTCTTGTAAAATCAACATCACCATCTTCTTTGTATTTTACTGAAGATCTTATGTAAGTTTTTCCCATTAATTTATATAATTCATCTTTCTCAAGACTCAAAATAATATTTTTTACTAATTAAT…
BnaA03g37430D	TTCATACATTCGATTAATTAGAGTTTTCGCTGCTGACTACAAACTGTTGTGCAGGTATGAGCTATTTATGGAAGCGTTCAACCACATTTCTAGCATCATTGACAAGATCTACAAGCAGCTAACCAAGAGTAATACTCATCCATTGGGTGGGACTGCTTATCTAAACCTAGAGAATGAGGATGATCCGTTTCTACAGGGTATAAAGTACACAACAATGCCTCCAACAAAGCGTTTCCGTGACATGGAACAGCTCTCTGGAGGCGAGAAAACAGTTGCCGCTTTGGCATTACTCTTCTCCATCCATAGGTATTCCCACCCACCGACCTAGTTATATCCATAATTTTCAAAATATTTAAAGTAATTTTCTACTGTAGCCTTGGATTTATCTCCTAATCTCTT…
BnaA03g39290D	AATGTTTTTTTTTTTTGGTCAACAATTATACAGAATGTTAAAGCTGTCTTTGATGTGGCCATCAAAGTAGTTCTCGAGCTACCCAAAAACAAGAACAAGAAAAACAAAAAATCTCAGAAAGGCTGTTCTATATTGTGATTGGGAGAAGAAGAAACACGAATCAACAGTTGACTAATCCTTGTTTAGAATCGGTTGTTTGTAGTCCTAAAAAATGACATATCAGAAAACACATTTGTTAAGTACTGAAACTTCGAGTTTGTATTCGTTCTTTGCACGCTAAAACTGTAACTACATGAATTTATATGTTCTTTCACAGACGCTAACTCAATTCTACTCTATTAAACTCTATGCAACTCTATTCAACCATAAACGTACACTAACCTTGTTTTGAAATTGAAG…
BnaA03g39410D	TTTAATATTGTAATACTATACCTCATGTTGAATATTTAAATATTTTTCGAAGTTAACTTTTAAAATTATAAAGATTTTTGTGTTAAATAACAAAAATCATATTATCTAACAATGATTAATCTTTAATACCTTAAACCAATGAAAACAAATTTTAAACTATATAGTTTATTTTAAAAACTAAACAAAAATTAAATGTTTAGTTATTTACTCAATAATATAAATCATTGAAACGAAAATTTTAATTTCATAAAAACTTTCTAAATTTGTGAAATATTACAATATCTTTGAATATGACAATAAAACAATATTTTACTAATCTTTATATATATAGTTATGATTTTAATATAACAAGATTGTACTTTAAATAAAATAAATGATCACAATATTATTAGATGTATT…
BnaA03g53560D	GTCTTGTTTTAGGTTTGACACTGTTGTTCTTGGTTCTCGAAACTCTCCTTCTTGCTGAAATCTGAAATAGTAGTCCTGGTGATAGTAGGATAAACAGAAATACTGCTACAGTCACCGTTTTCCAATCCGTGCTAGCGTTCCTGAGACGTTGGAGGCCATAAATATTTTAGTAGGTTTTTAACAATTTTTTAATATAAATTTCGGGGTTTTTTCATTGTAAAATTTTCAAAAGAAAAATTGGGAGCCCTAGTCTAATGTTTTATTTGGCTATGCTCATGATTGATTTATCTTTGAGTTATTTTCAGAAATAGACACTTTCTGATTTTTTATATCACAATAAGTCACTTTCAGCTCATAAGACACTTTTTCTTACCTTACTCTCGTCTTTCTTAACTAAAG…
BnaA03g55110D	AGCTGTGTTTATGTATGTTAATGTCAAACATATTATAATCAAGCTAGTTTGGAGGACATGACAAACTACGTCTGTTTAAGATACATAGCATTACATCACTTAAAACGTTTATAATTGGCTATTTAGTTATACAGATAATGCAAGCAAATAACAATGATTATGAAAAAATCATAATAGTTTTCATAACATGAAAGCATAAATAAACTATATGTTCCTCTCAAAATATTTCACATATGCATATGTTCAATATGATGAAAGCTTCACGGGAAATATTCATAACAAAAGTTTTTCCAAGCTTTTGACTTGTTAACCTAGTTCTTTTACCTAGCCGACCATATTTTCAAAGATAAATAAAAACGTCTATGGAAGATAAATATCACAATTCTAAATAAATGAATG…
BnaA04g02190D	NNNNNNNNNNNNNNNNNNNNNNNNNNNNNNNNNNNNNNNNNNNNNNNNNNNNNNNNNNNNNNNNNNNNNNNNNNNNNNNNNNNNNNNNNNNNNNNNNNNNNNNNNNNNNNNNNNNNNNNNNNNNNNNNNNNNNNNNNNNNNNNNNNNNNNNNNNNNNNNNNNNNNNNNNNNNNNNNNNNNNNNNNNNNNNNNNNNNNNNNNNNNNNNNNNNNNNNNNNNNNNNNNNNNNNNNNNNNNNNNNNNNNNNNNNNNNNNNNNNNNNNNNNNNNNNNNNNNNNNNNNNNNNNNNNNNNNNNNNNNNNNNNNNNNNNNNNNNNNNNNNNNNNNNNNNNNNNNNNNNNNNNNNNNNNNNNNNNNNNNNNNNNNNNNNNNNNNNNNNNNNNNNNNNNNNNNNNNNNN…
BnaA04g03650D	CCTTCCACTGTTTATTTTCAATTGTTTTAATAATAGATTCATATTGATAATCTGTGCGAACAAACGTATAAGATTTTAGTTGGTTAAGATTAAACATAGACCGACAATCTTCCGTCTTTAGCTATTGGTCTCCGCCAAAAAAATTTGATTTAATATAATAGTTCCTGCCTGCTAAGCTACTACAATTGTAGTTCACATCTATCGGTCATATAAAATATTTAGTTTTTNNNNNNNNNNNNNNNNNNNNNNNNNNNNNNNNNNNNNNNNNNNNNNNNNNNNNNNNNNNNNNNNNNNNNNNNNNNNNNNNNNNNNNNNNNNNNNNNNNNNNNNNNNNNNNNNNNNNNNNNNNNNNNNNNNNNNNNNNNNNNNNNNNNNNNNNNNNNNNNNNNNNNNNNNNNN…
BnaA04g05360D	GGTAGCAGAATGGTTTACGGTTGATTGTATAAACCGTTTATGCGTAGACCAAATGCTTTCTTGAAAATGTTTGGTTTCTAATGGTTATGATATATTTAGCTTTGATTAAGGTATACTTTACGAATGGTTAATATTAGTTTGAGTTATTGATAGTATAACTTTGTTTACAGATGATTCGATGGCACGGTTTGTGTATGTTGATTCAATGTGAGAAGATTAGCTGGAGAATTATGAATGGTTTATAATAGAGTTGTATATATATTTTGTTAAAGAAATCGAAATATAATAGATGTTAGAAATAGTTGGTTCATGCATGTTTTGTTAGAATCTATCTATACTATTATTTGCGAAGTAAATTTTAGCAATAGAGCTCTCACATTAAAAGTTAGAACGGTTAAT…
BnaA04g11090D	AAATGGGAGGTTGCTGCTGTTGTTCTTCTTCAAGAAGAGCTGATCTTGATAATGGACCTCCCTACTATTACGTTAGTCTTATTCTTCTTCCTACTTCCCTCTTTTATTATTTATGTGTTCTTGTGAAGATACTCTGCAAATAATCACTCTATTCATATGGGAATTGATTTTCTTATCACAAGATAGAGTTGTTTGTTAATAACAGGTTTTTGTCTTGTCTCTCTCTGCAGTACCCGAGAGCAACAGAAGAGCGTGTTCCTTTATCTACCGCTCTTAACAGAACTTCCTCTGCAATCTCCTCTGGTGTTGTTGTAGTTGACACAAACTTAGAGACTTCATCTCCTGATGCTTACATACCACCACCACTCCCTATTCCTTTCGATGTGGCTATACGCGTTC…
BnaA04g19750D	CTAGCTACTTCCAGGAACACATATCATGATAATCAGAAAGTCAGTAAGAAAAAGCTTTGCTTTATTTTATTTTAACTTTTGACGACAAAAAAAACTTTGCTTTAACATACAAAGAAACAACAATTCAGGATTGAACCAGAACTGCATATCTTAATTGTATTTATTTAGAATGGTAAGCTACCAAAATTTTGCAATTGTTAATCTAAATAAATAAACTTTAGATTATATAAGAAACTTGATGATACCTTTTCATGTAATGTACCAAGAATATTCTTATTACCTGCACTGAACCAAAAGTAGAGCTGATAAAAATTAGGTTTAGCTGACAAAATTAGGAGACATGTGCAATCCATTACAGAAAATAAAAGATGTAAACAGAGAAAGCTACGTTGATAGATA…
BnaA04g26620D	TTATATGCTTCGGTATATAAAACATTTAACAAAAACTCAATATTTTCGTAGGGGTTTACCAAAAACACATAGATTTTGAAAAAAAATTCAAAAAATATGAAAATATTGTTTTAATGCATAGTTGTATTCTGCACTAATATATGATGATGTTCAAAGAGGTTTTGGAGCCTTTGTTGTCTCCCGTTTTCAAGAAAATAGCAATTTTGTAGTGGTTATTCCACAGATTTAGGCAGTATCATGAACTTTTACTAAATTAATTGATAAAAAAAAATATAACGATTCTCATATACCATGAAAGAGAGTTTATCATACATTAATAGAAATGTAGACTGTGGTGAAAAAATTTTAAACAACACTAATGATTATATGCTTCGGTATATAAAACATTTAACAAAAACT…
BnaA04g27280D	GTAAGCTCTCTATAGTGGTCGTCTCTGCCGCTTCAGTTAATTACTTCTGTTGCGTTATATAGGTCGTAAAGCTTGGGAGAGTTCCATTGATAAACTGTGCTAAAACCAGCATGTCCTCCAAACTGATTTCTGGTGACAGCGACTTCTTTGCCAACTTGGTATGCTTTCATTTCTCATCCCTTTGTTCGCAAAGCATTAGTGCTGTAAGTTGCGTTATTAATTCCTATGTTTACTCTCCGTGTAGTCTGGGAGACTCTTTTCTACATATGTCTGCTATAGATAGAATTTCCTTCTAGATTGTGGGATCCGTTTATAATTTCTTGCAATTCTGGCTGATTACTCCATGTTTCTCAATACTGGCCACGCTGCCCAAGGGATGCCATTAAGAGTGTCTCCAGC…
BnaA05g13430D	GTCATTTCTACTTTTTTTAGAACATAATCTGAAATTTATAATTTTAACTTTTTTATAACTGGAAAATATACCATTAAGTTCATATAGGTATTTTAACAAATGTTACTATTTTTCCAAACTTTTTTTGTTTGTAAAACTATTTATTAAAATTATTTTCATAAATATTAAAGGGTATTATAGGAAAATATGACACAAAATATAGATTAGTCTAAAGGGACATAGTTACTATTTTTTTGCTCTAAAAAAACAGTTTTCCCAAAAATTTAAATGTATTGTAACAATTAATAATCTGGATATTAACATAACCAAACTGCATATAAATGTTTTCTGAAAATTGTTTTCTCTTTAAAGACTAAAACTAAAAATAAATAAATCATTTAATATTTTAAGTGTTGGCTG…
BnaA05g14740D	TATAGAAATTTAAAATATTCATATAAATACATATGATATGATAGAAATAATTATATAAACGATTTTAAACATATTTCTATTAATAGTGGATACAATAAATCATAGATTACAGAAAACTAATTAACCTAAACTTAATAATATTTTTAATACTCACTCTATATATATATATTCTCAAAATGTGTCCAATGAATGAAAAACAGTCAAATATACAATTTTAAAAACATTCAGTCATTTTTCAGTGACAGATGTTGATTGTATAGTTGGGTTATTATTTTCAGATATGATTAAAGTTTTTGTATATTAAAAAACAGAAAAATATACTGTAAGTATTTTATAATAATATTAATAAATGAAAATATTTATTATAATATAAAACTGAAATATTGGAACATTATACTG…
BnaA05g14750D	ATCCGATCGATATCTACTGAGTTTGCATCAATTTCCTTTGCGCACATCTCTGGATCTCTAAACGCTGAGGTCGATACCCTAGCCAAAGGAACTCTCTGCTTTTCAATTTCTGATGTAACGAACTAAATGGACTTGAGCCCTTATGGGCTCATTCTTCACTCTAATTTAATGAAGTATTTCAGTGACAAAAAAAAGTAGTCTAATTGAGATTATGTTTAGAAAATTTCTCTAAGATAGCACTAAAATGTTTTTATCATAAATATAGCACACAGTAGCACAATGACCAAAATGCATCATTAAAGAGTAGACACTTATACCATTAATGTTAACTAGTCTAGATTTAAGATTTAGGTTTGAAGGGTGGGAGGAGTTTTGGGAGGTACGGTTTATGATGGTTTT…
BnaA05g14770D	ATGAAAGGTTGAGTTGTATGAAGAATTAAAAGAAAATACTAAGGTAATATTTTTCATGTAAATACTATTGTGTTTTTGTAAAAATAATATGTAGAAGCTTAAATATAGATGTGAAATATTTGTAGCTATTTTTTGTCATAATTTTTTAACATACAATTATCTATTAAAAAAAAGAAAGTTAGTTACTTATAAAAAAACAATAAGAGTGATTTTACAATTTTCTTTTAATTAGGCTTTTTAAAAAGTAATATTATTTATTAAAAAGTTAGTTTTTCTTCATGTTTTTATTAAATAATTTATTGTACTTGTAGAATTTTACAATTCGTTTTTGTTTAACATTTTTCTCTTAAAAGTTAATATTTATCGTTTATAATTATCTATCTTTAGTATCTTTTAAAA…
BnaA05g15820D	TGTATTTTTCTTAAGTTTATATATGAATATATTTGTTATTAAAAAGATCACAGCGTGACAGAACCAGTTACAATCATATGCATTTGTTTATTTTTATTTTCAAATGAAATGAAATGTAAATAGATACTCATACTCAGTTTTTAATAAGAATTTCTTTGCAATTATTATTGAATTTATTAGTGGGTTATTTTTTGACAAATTTTTTATCAGGCTCTTCAGCCACTCTTTGATTAGCTTCTACTCAAAACCAGAAACAATAGTTTGATATCTTTCTCCTACTGACGTGTTGATTGCTTTAAAGAAAATGAAATATAGAAAAATGCTTGAGAGATAAAGGTAATGTTCTATTTCTTCTTTCAATAGTGGAAAGGTAATGTTCAAACAAAAAAGTTGAAAGGT…
BnaA05g17550D	TTACTCTTCTTTAGAGTTGATTCCACAGGGTCGGCCAAGTAGTCTTTCGGGTCTGGTATTGGTGTAGTAGGTTTCTTCATCTTCTCCGTCTTGGTAACTTTCTTCTTCTTCTTTCGTTTCTTTTTAAGCTCAGAGTTTACCCCACCGTCCCCCACCAGTGGCTCTTCATGCGTGGCTGATTTTTTGGCTCTCGGACAATCAGCTGTATCATGTGTAGTAGTTTTACAACTAATACATGTAATTGGCGCGGTTGGGCATCTCTTGATTGTATGGCCTGTTTCTTTGCAGAAAGAGCAATTAGGTGGTAACCAAGGACAGGAAACCCCCACCCTCACAATTTCACCTGATTGAAACCGAGCGTTAACCGCTTCAGGGAGCGGCTTAGTGAGGTTTACAACA…
BnaA05g17560D	TAAAATATTTATTTTAAGGATCTAAATCAGGTTCCGGATATCCGCTGGATATTATAATTTTTAGAAGGATATCAGATATCCGGGAACCCCATCATCCGAATAAGGATAATAAAAAAATTGATCCGCTGAATAAGGATCCGGATACTNNNNNNNNNNNNNNNNNNNNNNNNNNNNNNNNNNNNNNNNNNNNNNNNNNNNNNNNNNNNNNNNNNNNNNNNNNNNNNNNNNNNNNNNNNNNNNNNNNNNNNNNNNNNNNNNNNNNNNNNNNNNNNNNNNNNNNNNNNNNNNNNNNNNNNNNNNNNNNNNNNNNNNNNNNNNNNNNNNNNNNNNNNNNNNNNNNNNNNNNNNNNNNNNNNNNNNNNNNNNNNNNNNNNNNNNNNNNNNNNNNNNNNNNNNNNN…
BnaA05g18620D	ATTCAGAATATCCAACTCTCCGTCTCCTAGATTACCAAAAAAAAAGAACTCTCCGTCTCCCATATTAGACAATGAAAACCGTAAATTTACCTCAAATTCTATAAATTAGAGATGGTTGAGAGTAGGATTAATCTAAACAGATTCTCTCAGTTTATCTTCTATCTCAAACCAAACACCCGTCCATTATCATTTAACATAATAATTTTCCATTATTAACAAAAATCTGATAAATTTCAGGAAAATAAACTAACATATTTGTTTCTCTATTCTTTCAGCAATAAGTGGCTGCTAAGAGTGTGAAAAGAAAACATGAATTTCAGTCATATTTTTTTTACTGATTTGTGTTCAAAATTTTTTTCCAATGACTTTCATTATTACTTTTAGCGACAATGAGTAAAT…
BnaA05g19090D	AATTATATTTTTAGATTTTGGTTAATTCAATATTCTATTTTTAATGATATAATTAAGAAATTTATTTGATTAATATTTTTGGTTTTTTGCTAATTTCGAAATTAATAAAAAAATAAATAAAAATGGCAATTTTGTGAATAATTCAAAAACATAAGGATAGTATGGAAATTTTATTGATGAATAGTATGGACAAAAAAAAAGGGGTTGGTTTTGGATTTGAATTGAAAATATGGGTTGGTTTTGAAAAACACCCTCGAAGGATGGATGAAGCCGTGGAGGAAACACCGCCTAAACCTTCTGTCGTCTCAGTATAAACTATAAACCGCCTAAACCTTCTGTCATCTCAGTATAAGCCGCCGCTACCGTCCATGAACGTAGGCGAAGAAAATAAAGTTTAGG…
BnaA05g24190D	GGCTTCAACTCCATTTTAATATTTCTAGCTTCAACTAGTTAGTTGACCGAGCTGGCAAATGAAAAGGTAATCAAATCAGTACTTCAGTAAGCTCGTGGTTGCATGTTAAGGGGTTTTACTGTTTGATTTGTAATGTATAAAGGAACACATCCAGCTATCAAACATTGTTTTTTAATACAATAATTTAGCTTGCGTTGTAGAACAGCTACATGAATTCATCAGCTACTTAGTTGGAGTCCAAGTTAATCAGTATCGTCTAGTTGAAATATTCAAAAAAGAAAGATTCCAAAAGGATATGTGTATGGTTTGAAAGTGGTGCTCATGAGTGCTCTATACCTTTTCCCCAAATTCAACTTTCCCCAACAGTACCTAAATACAATCATTAGAGGTCGATTTATC…
BnaA05g29530D	ATTTCAAGGTAATAGCCTTTTGTGTGGAGGTCCTCTAACTCCATGCCCTGAGAACACTACATCACCATCTCCTTCGCCGACTCCACCAGGTCCAGCCAAGAGTCCTGGTACAAGCAAAAGAGCTCTCTCTACTGCTGCTATTGTCGGCATTGCAGTTGGAGGTTCCTTTCTCTTGTTCATCCTTCTTGCACTGCTGACTCTTTGCTGCGCCAAGAAGAAAGACAACGGGCAAGAGAGCACCACCGCGGCGGCGCCGAAAGCTAAACCCGGGAGGAGTGACAACAAGGCGGAGGAGTTCGGTAGCGGTGTGCAGGAGGCGGAGAAGAACAAGCTGGTGTTCTTCGAAGGAAGCTCGTACAACTTCGATCTCGAGGATTTGCTCAGAGCCTCTGCTGAAGT…
BnaA05g37000D	GGTCAACAAAAACGTCGCCGCCTACGTTCCTTCCACTAACATCACAGCCATCGCCGTCGGCAGCGAGGTCCTCACCGAATCCCCCCACGTGGCGCCCATCCTCGCCTCCGCTCTCAACAACATACACAAGGCTCTCGTGGCAACGAACCTCAACTTCCAAGTCAAAGTCTCAACCCCTATGTCTATGGACGTAATGCCTAAACCTTTTCCTCCGTCCACCTCCACTTTCAGCCCTTCCTGGAACACGACCGTTCATCAGATTCTTCAGTTTCTCGACAACACCGGCTCCTTTTTCATGCTTAACGCGTATCCTTACTACGGCTACACGACAGCTAACGGCATTTTCCCGCTTGATTACGCCTTGTTTAAACAGCTCTCTGCAGTGAAGCAGATCGTTGA…
BnaA06g01230D	ATCCATATATTATGAAATCTTAAGAAAAATAGAAATATATTTCACTGTAAATATAAAACAAACAATACAATATATTATTTATATTTATATAAACTATATATATAATGAATTAATTTATGATTATAATGGGATCATATACATATGAAATCTTTTAAAAATTATTATCTTATTATTTAGGCTGTGGAAAACTTTACACCACTTCTAAAATACTCACTAATCAATCCCTTGTTGATTCTTTCTTTGATTGTCAATAAAATTAGTAGACTCATGTTATCTTTTGTGGGAAAAAACTATATCGGCTTAAATAGCCCATTTAGGGCCCATTAACTATTAAATTATTTTTAACTGTACTTCCGGTAAAGCTTCTAATTACAGTTCTCATTTCTTCTTTTTCTCCCG…
BnaA06g02780D	CTTCGTTGGTCTCAAACTCGTCTTTAATCGATGCTTCTTGCTTTAGAGGGAGTGGTGTGGTTAGCAGGAGTTCGTATAAGGAGTTAACAGTGAGTCAAGTTGTGAGGATGAGAAGAAGTGCGGTTGATATGGACGGTGTTACTTTTATTGACAAGTCTGCGTTTTACCAGATGTTGATGCATTGTCTTCCTTCTGGCTCTTCCACCAAGGGAGAGCAGCTTGCACTGCCCTTTCGTGCTCTTTCTTGGGACTGTGCTGAGGTTCATCTTGCTCTTTTTGTGCATAGAGTTTCGGGTTTGCCCAAGGGTTTGTATTTTCTGGTGAGAAACGAGGATCATCTCGGTGATCTCAAGAGAGCTATGAGGTCTGAGTTTGAGTGGAGGAGACCAGATGGTTTCC…
BnaA06g09230D	ACAAAGCTTGTGCTCTCTGTATTTGCTTGTTGACCAAGAAAAGAATGAGAGAAAGAGAGGTGAAAAGCAAATGAAACTGGTTTTTCTATGAATGGGGTTTTGTAATATTATTCTTGTTAGGATTCAGTTTCCTCTATATACAATTTTCCCATATATTTTCACTATCTCTCGTCTTGTCTTGTGTTTGCTCGGTGCATTAAGTTTTTGTTGGTGTTCTTGACAAAATTACAACGAAATGAAGCTATAGTACGTTAGATTTCTAATGGTTTAGAGAAGGTTACTGGCAGGGCCGTGCCTGAATATTGTGGACCCTTAGACAGAATTTTTTTTGGCCCATAAATTATATTTTCTGGAAAAATGTCCAAAATTCTTTAATTGGGTTTCGAACACACAACCTTA…
BnaA06g10330D	CATTATTCGACACGTGTCGGCACCTGAGTCGTTCTGTCTTTTTTTTCTTCCTGTTTTTGTTTCTTGCGTTGTCTCAGACAGGAGTGTGAACTGGGCTTTATATTATTTGCGCATGAAGCCCAAAGTGGAGCCCAGTCTTCTTCATGTTGTCTCGACCCACAAGTGCATTAGGGTTTTCCCCCATTTTCTTCTCGCGGCGCGAACTAACCGACGAAACCACAGTTAGGCTCGGATTAACAGTGTTACCTCTCTATCAAATCAGAAAGCAACGATCTCTGTTACTCATCAACATCAACAATGGCGAATTCCTGCATCCTGCTTGGCGATTTGAAAGCTGGCCGCTGCACAAACACTGTCGTGGTCCATCTGCTGAGATTCCGGGAGGCGAGAAATGTGAAG…
BnaA06g11360D	GAGATTCAAGCAAGCGTTTATCTCTGGAGCCGTCACATCTATTCTTCTCCTTGTAAGTCAAACCACCAATCCTAGGTGCTTTCTCTGTGTGCATGTTGCTGAGTTTCATCCCCATCTGTAGTATTAAGTTACTGTTTTCTACTCTTAACTAGTTTTGCCTCTTTTTTTCAGGGAGGCTCAGTACTTGTGGATTACTATTACTACAAGAGATGGACATCTTCGGTTCTGAATCTCTTGATATACAATGTCTTAGGAGGTGGAGAAAGCCATCTCTATGGGACTGAAGGACCGTTGTTTTATATAAGAAATGGTTTTAACAACTTCAACTTGTGTTTCGTTTTGGCAATCTTGTTCATCGCACTGTATCCTGTTATCAGAAGAAAGTATGACCGTTGCTTG…
BnaA06g11590D	CTCCATGCATGTATATTGTTAATGAAGAGGCTTGCAATAAGTAGTTATATATATACAAGCTACTTCAGTATGTTGTAGCTTTCAGTGTGAATTAATCAGTGGAAATCATGACAGGCAGCTAAACAAATTAGCTTATACAATATCTTTTTTTTCTTTTCTGCATTTGGTTGGAGAAAATCAAAACTTCCCAAAGAACACATTTGTTTCTCACAAATCTGATGCCTTTCATGCGTAAGAACCAAGAACACAGAGAAAGGTGGTCATATGTACATTTCAGGGTTTAAGCACCACCAAGAAGAACATGCTAAGGTTTAGAAAGACTTCTCGAAGGTAAAGAAACCACAAAACAAGAAGAGAAGAAGTAGATATTTCCTTTCCAATGAAATTAGGAGGAGGAAG…
BnaA06g27860D	CATGTAGTTTGACAGCTTATCAATAGAAATGGCGGAGTAAACTTTAAGGAACGTCCTCACTCCTGATAATAGCTGCTGCTGCTTCACCTCATAAAGAAACATCTTCAACTGAAGCCTGTACGCATCCTGAGAGATGATGCCACACAGACTGTTAATACACACAAGTCTTCTCCATAATTGTTTAAAAGTCCAGTTATTACCTGATTGTAATTGACAAGAGGCTCCTCGAAACTCGGTGCAGAAGGGGTGATGAACTTGGGGCACGCGTAAGAGAAGAGCTCGTCATAGATGCCAAACGCCTCATCGTCGCACCTCTGCATCCTCATCATCTTCTCACCGTACTTCTCCCGCAGCTGAGAGTTGACAGACTCGTCGACGAGCTTCGTCTGAGGGCATAGG…
BnaA06g34030D	TCTTCGCCGGCTTACTCTCAACAAAATGGTAAAACCCACTTGAAAAGCTTGTTCCTTTTTGTTCAAATTGTGAAAATGGAAGCTTGAAATCATACTTGTGATTTGTGTATGTGTTTTGTTTGGATTAGGGGAAGGATCTTCGCCACGGTTTTATGTGGGTCATTCGATTTACAAAGGGAAGGCTGCTCTTACTATAGAGCCTCGTGCGCCCGAGTTTGTGGCTTTAGAAGTATGTCTCTTTTACCAAATCTCTGTTGAATCATCTTTGCATTGATCTTGGATTGGTCTTTGTTCAGTCCGGTGCGTTCAAGCTTTCGAAGGAAGGTTTTTTGCTGCTCCAGTTTGCTCCTGCAGCTGGTGTGCGTCAGTACGATTGGAGCAGGAAACAGGTCTGGTGCT…
BnaA07g03330D	TAGTATATATATTTTTAATTATGAAATAGATTAACACATGTCACAATCATAAAATATATAATTGCCATGTGTCGCGATCATGTTAATTAGCAACTTTGAAGAACCAAGCTTTATATAATAAGATAGATGTGGGGATATAATCTGAAACTTTAATATTTGTAGAGAAATAAGGTTGAAAATAACCCAATGGTGTGAAAGAAGTAAAAATTGGATAATGTAGTTTTATGACAAACATCAAGAAAATTATTATAAAAATAATTAAGGAGGAAAAGGAATACTCTTTGTCATTTTAATAATTTTTTATATATTTTTAAAATTTTAATATATTATATTTATTGTTGTTTTCGTCAACAAGTTATTTTGTACTTATTTATATTAAGTTATGTTTTGTTTTAGATC…
BnaA07g03430D	ATGAGTGCTTCAAGGTTCATAAAGTGCGTCACCGTCGGTGACGGCGCCGTCGGCAAGACTTGTCTACTCATCTCCTACACAAGCAACACTTTCCCCACTGTGAGTTCACTCTCCTCTTTTTCGCCTAAAGTTGAGATCTTTCTTAGAAAATTTTGCTTAGGTTCTCTCAAAGGCTTTATCTTTTTGCACATCTGCTTGTCATCGTGATCAGTAGGAGATTTAGTAGCTCACGGAAGTGATGTTACTTTAGTGATGTATAGGATTGAGAATTGTCTGCTAGTCAATTGTGGTCTTTGGGATGTTTGTAATCTATTTATGTTATGTTCTGAGCTCTGATTGATCCATCGTTGTGGTTACAGGATTATGTGCCAACTGTCTTTGATAATTTCAGTGCTAATG…
BnaA07g10040D	AATACTATTCAAATCGATAGAACAATCAAAAGAAAATGGTCAATGAACTAGTCAATATTGTTGTTTCATAATTGAATATGCAGATGAAACAGACAACACGAAATCATTCTTAACAGAAACAGAGGTTCTCATCTTCACAAGGGAAACTTTGTTATAGTACCGGATGTGACATTACGAAATATTTGAGCTTGAGGCTTACGCATTATGATACACACTATCTAATTGAAGAGCAAACTAAAACATAGATTCGATAATGAATGGAGATTAAGTAGCAAACAACGAGCTAACATAGAATCTTGAATGAGAGTGTAGAAGACTAGCGAGGAACACAACAAGAAATGAGACTTAAACATGGAATCTTGAAGTGTCAACAAGAGTGTATAAGACTAGCGAGGAACA…
BnaA07g15340D	TACTGGCTTTGCGTTTTAGTATAAAACTCACTCACTCTAATTGAAAATGTTTTTTTGCTACTTGCTGGCTGAAACTGATATTGAAAACGACAAAGCTTGTTACTTTTTTGTTGCAGATGCTAATGGAAATCAGAATGTAATTTTTTCTTTTATTTATTGACACTCCTTTGTAGGTTAGCATATGATGAAGACTGTTCGGTTTTCTGAATTGTGATAAAGACAACAAAAAAAGAAGAAGAAGAGACATGGGAGGTTGCTGTTGTTGTTCTTCACGAAGAGCTGTTCTTGATAATGGACCTCCCTACTATTACGTTAGTCTCATCATATGCGAAATGATTTCCTTATCACAAGATATAATTGCTTTGCTAAATAATAAGTTTTTATTTTTTGTCTTTGTCT…
BnaA07g17510D	GGACGAAGAGTTTGATACTTTCCCTACTTCGAGACCCTCTGATATTGTCAGGATGAGGTATGATAGGCTGAGGAGTATCGCTGGGAGGATTCAGACTGTGGTTGGTGATCTTGCAACTCAAGGAGAAAGGCTTCAGTCTCTGCTGAGCTGGCGTGATCCGCGTGCAACTGCGCTGTTTGTTCTGTTCTGTTTGATTGCTGCAGTTGTTCTCTATGTGACTCCGTTTCAGGTTGTGGCTCTTTTGGTTGGGATCTATGTGCTGAGACATCCAAGGTTTAGGTACAGGCTACCGTCAGTTCCTCTCAATTTCTTCAGGAGGCTTCCTGCAAGAACTGATTGCATGCTCTGATGAGCTCAAAGATAAACTGCCACCTCTCTCTCTCTCTCTCTCTCCCTTGG…
BnaA07g28330D	TTCAAGAGGATGAGAGACAACAACATTGGTGGTCTTCCTGTTGTTGAAGGGGCGAACAAGAAGGTTGTTGGGAACATAAGCATGAGAGACATCAGATACTTGCTTCTACAACCTGAAGTCTTCTCCAACTTCAGGTTTGTTCTTCTCATTACAACTTCACTTTTGGGGTCGAACTAAACTGTGTTTTTTTTGTCTATGTCAAAAAGGCAACTTACGGTGAAGACTTTCGCGGCGAAGATTGCAACGGCGGGGGAGAAATATGGTTCAGCGAGTCTTGCGATAACATGCAGGCCTGATTCGACTTTGGGGAGTGTTATAAACAGTTTGGCTTCGAGGTCGGTGCATAGGGTGTATGTAGTGGATGGAGATGAGGATGAGCTGTATGGGGTTATTACGCTG…
BnaA07g34450D	AGCGGTCTTGGTTTTAAAATGTCTGAATAATAGGGTCTTTTAGATGACTTTTTGGTCTTTGTTTCGGCTATAATTTATTGGTTTTGCTGGTTTTGTTTTGAATTTGATCATTCCAGAGAGCTTATCTTGACCTTAATGCTAACCCGTGCACGGTTAGATAATCTCCATGTCAACGATTGACAATGATATCTAACGAAACAAGATCCGAGTTAAGGGGTTAACTGTGTAAGCATATGGTTTAAGATTTATCTGTTGTATGCCAGTAAGAGTGATTTAACATCTAAATATAACAAGGTTAATTTTTTAAAAACATAACATCACTAGTAAAACTTAATTACAGATTTGTTTCATACAAACACTTCATGTTTTCTCTTGTAAAAGAACTTGTATATGTATTTA…
BnaA07g37890D	GCCGGCTCATCTATATAATTTATGTTTATTGCATTAATAAATTATTTTATAAAACATATTATTATTTATCAAAATAAATATTTATATATAATTTTATACAAATAAATTTGTACAGTACTTTAGACCGAATTTTATCCATTTTCACAATTCAAACATATATTTTAAAATCCACTTAATTGATACTTTGTATGCTAGATCAGCAACGCTTGGTTCTCATTTTTCATTCGAAGCCTTAATTTGGTCCAAGCAACGTTTAACAACCAGAGATGGAGTAATAATCTCAGATATTTTTAATGAGACAAATTTTTTTCTAGCATACTCTTACGAATTCTAACATACTCTCTACTCTGTGAAATAAGAGATTTCCAATTTTGCCCTTACGTTTTTTCTCCTCAGTTA…
BnaA07g38410D	GTGTTGTAGAAACAGAGACGGAAGTTGTCGTTGAAAGGCTGGAAGCCACGCACGTCAGGGTTGTATTCGATGGGACTGTAGTCGGTGTAGCCTCCTTCGTTGACCACTCGGAACTGCTCGTCCACGGGGACTTTGGCTTGTGCTCCGATCAAGAAGAAGGAGAGAGTTAAGCAGAGAACTGATGTGCTTGAGAATTTCATTTTATTTTATGTGTGTTTTTAATGGATCTTGGTGTGTTTTAGGGATATAGAATGATCATTCTATTTATAGAAGCAAAGTAAGTCCTCTTATGTTTATTAGTTTTAAAATGTTTAAAATAGTATTTTCGACGACTTTTTGGTCTTTGTTTTGCTATATTAAATACTTTGATGGTTTTGCACTTTTGCTTCATACATTCAA…
BnaA08g01350D	GTTTGTTACTATATTACTTAATTTTTGGACCATATCTGAGTTAGTTACAATATAATTATATTAGACACTATTATTACATTAAAACCGGACAACTTAAATTAAACCAACAATCTACTCTATTATAAGTAAACCAAACGAATTATGTTCTATTAAAATTAAAGTAGACCGATTGTATTTTTTTTAATTTATTAGCACATACAATAACTCTCACTTGGACCTCTTTTACTATAGATGAAACTTTGCTCTAAGTTGATTTATATTTTTTTCTTATCGACATCATATCAGCACACAAAGAACATGTATATGTTTGGTTCCTCTTTGCTTCTATAACAGACTAGATACGCTAACTCTTTTTACACCTTATTTTTGTGCTATATGTTAACTGAATCTAAGTTGATT…
BnaA08g02120D	TGATATTCAAGGGATGAAGCTTACCTTTTTATATAAGAGAGATAAATAACACTGAATGTGAAATCATGACTGATGTGAATTGATGGAGTTAAGAAGTTATGAATCAAGACATCGTTTCGGAGGATATGAGCCAAATACGAATCGACGGAATCGGAGCTTAACTCATAGACTATTCATGACGGTACATCTCCTGAATCTCAATAATGGTTTTACAAAACAGAAACCTAATAAATGAATACGACAAAGCCCTTAAAATGTAAGAACAAATGAAACAAAACACAGAGTTTAAAAGAGGGATGCATGTTGAATGAATTGATGACGTGGAATCACCAAGAGAGAGACAAAGTCTACTTTATATAATAAGATGGCCTGTGAAGTGCGTAAAATTGTTAGGATCTG…
BnaA08g07400D	TTTGTCTTTTCGTGTTTTTTTTTTGTGTTTTTAGTATTTTTGGGGTTTTCGGGTACTTCAAGTGTTTTTCGAGTTCTAAAAATCTTAAACCAATTCGGACCCGTTACATATCCAAAAGTTATAGGTATTTAAATTATGGATCCAGACTCCAAAAGAATCAATCTGAAACCCAACCGAATTTTTTTAAATACCTAGTTATGTCCAAATGTTTAGGATTCGAAAACCTAAACCCGAAAGGAACCAATCCATACCCGACCAGAAGAGCCGATGCCCAAACCTACTCTCTCATATTATATTTTGTGTGCATTTTATAAGAGTTATATTTGTTGAACTCTTGAGACTTATGATTTACTCGGTGGATTTTGGCAAATTTAATAGTATAGATTGAACATTAACATG…
BnaA08g09170D	GTAAAAGTAAAGATATTCTTTTATAATTAACATGTGTCAGTACATGAGTGGTTTATTATCTTTATTAAATACCCTACAAATGAGGCTAAGGTTATCTCTCTTTGATAGGGTCTTAAAACAAAAAAGCTCTCTTTACCTCATTTCGCCGTTACAAACCAAAACTTTTTCTTCTCTCTCTTTGTATTCTTTTTCTTTTTGTTTTCCATAACAGTCTGTCTTAGTTTTCTCCTTCGAGATAATATGATAAGGGTCACCGTCTTGCTCGGATTCGCTTGGTGCAGGTCGGGAACCAATTGTCTGACACATCCACGAAGTTTTACTTGCTGGTTTGTGAGCAGGGATTGGATCCCGCCTTGCATCAAATGAATCGGAGTCCTGATGGTGAAATGAATAAAAACC…
BnaA08g13930D	TTAATGTTTTATTTACAAAATCTCTTGAATTAATGTTTCATATGACAATACTAATCAGTGAAGTATCAGATTCATATAGATGAAAACTTTTGTTGAAGATGTAAATAGGAGTCCGTTGGTGTATTAGAGGGAGTAAAAAAGCTGTTCCTTCTTCCTGGAGCCTCCTTCTCCATACAGTTCGTTCCACTGCTTCAGTTCATTCATCCCTGCTCCTTCTGATGCAGAACTTGCAGCAACCTGCAAATGCAAATCAGTAAGTTTTGTTGTGACAAGATCATCAAACACCACTAAGTTGCCTTAACTTACTTGGCTTTTAGCTATTCTCATGTCTTCCATGCTCAAAGCTTTCAACGTTATGACTCTCTCCTCTGTTGCTTCAAGAACAAGAATCCTATAACC…
BnaA08g20580D	TCTCTCCATTGATGAAATTGATTTAAAAAAAAAAAAATCGTTGTTTCTCTTCAGAAATTCATAGGGCTAAATATGTCATTTTAACCTTTTTCTCTCTCCTATTTTCACTGTTTTTCCATTCTTGCAAATTACTTAATCTTTTCTTATTTTCTATGCAAATCGCTCTAAAAGGAAATGGTCATTGTTGTGCTAGTCCATGTCGATGCGTAATTGAAAATGCAGATGATATGAACTACAAAACCAATACAATCTCTCACAAAAACAAAGTTATTAAACTTTGTTATAACATTACGAAATATTTGAGCTTCAGATTTACCCAAAGACCGACACGCTTACGGCATCTGATGAAACTTATGAAAATATTTTTATGAATGAATAGCAACGATAAATGCAAATGAT…
BnaA08g23200D	AAACAATTCGTTCTATAATTTTCTAAAGATTTGAGGGAAGTTTTGATGATGGTTACCCCAGGGCTAGCACCATCTGTCATGAAAATATCATTAGGATCAGCAGGGAAACCATCACGGGCTTCGATTCCAGCAGCAATTGCATCACGTAGTCCCTTGATACCCTGAAACACAACAGAAGATTAAGAAAAGGAATCATTCACTAAGAGATGCTGTTTAAGAATGACTATGCAACAAACCTGGCTGTGGCTGTAAGCACCGGTAGCTTTCCCGGGAATCTGGTCGAGAATCTTCCAAGCGCGCTCAATAGAATCAGAACTGATAAAAAATTGCAACATCCATTGTTAAACAAAAGCTTATACCACCAGAACAGCGAGGTTAGGACATATAAATGGTACCTGA…
BnaA08g23450D	GATTCAAGCAGGCATTTATCTCTGGCGCTGCCACCTCTATTTTTCTCCTTGTAAGTCAAAACACTAATCCTAAATGCTTTCTCTCTATTAATACTGAGTTTCATTCGCATTAACTAGGTTTGCCTCTTTTCCAGGGACTCTCAGTACTTGTGGATCACTACTATTACAAGAGATGGACATCTTCGGTTTTGAATCTTTTGATATACAATGTCTTAGGGGGTGGAGAAAGCCATCTCTATGGAACTGAAGGACCGTTGTTTTATATGAAAAATGGTTTTAACAACTTCAACTTGGGTTTTGTTTTGGCAATTTTGTTCATCGCACTGTTTCCTGTTATCAGAAGAAAGTATGACCGTTGCTTGCTTGTTGTGATTTCGCCAATGTATATTTGGCTGGCGT…
BnaA08g24010D	TGAAGTCTCGCCAGACGGATTACTTCGAGAAGCAGAGGTTCGGTGACTCGTCTTCTTCTTCTTCACAGAACGGTGAGCTCGTCTCAAAGTTTACAACTTTAGGGTTTTAGCTTTGCTTAAATCTCGAAATTTCGAAGCTTGATACCAAAAGGGTATTACCCAATAGGTGATGTTTAGTTTTTCTATTGGTTTTTGATTTGATATAGGTGAAGGAGGGCCAGCTAGGTTTTACGTGGGACATTCGATATACAAAGGGAAAGCTGCGTTGACGGTGGAGCCAAGAGCACCAGAGTTTGTGTCTTTAGACGTTAGTCTCTATCTCTATCCCCAAAGATCAAAGAGCCTCTCTCTACTAGTTGTAGTACTGATTGTGATTTGTTTCTGTTTACTTATTTTGCA…
BnaA08g24020D	CCATTCTCTCTCATCGCACGGTGAACCAGCCCCACCTCATTCTCGAATTCCTCTGATCTTTCACCGTCGGTCATCGCCGCCACGCAGATGCTCGCTTGAGTCCGACCTCTTCTCACAAACAACGAGATCTGTTTTCCACGGTATCCTTTTCATCTCTGATCCTCGGATGTTTTATTTTGCTCGATCCTTAGATTCTTACTTTCATCTGAGCTCGTTCTATAGCTCTTCTTGTGAATTGATGTGACCTTGAGCTGTTTTTTTTTTAAGATTCAAGTGTTAGTTTTTATGTTACTTGTAAGATGTCTAGATGACAAAGGTCGTAACTTTACCGATACGAATCTGTTACATGTTAGTCAGCATACCAAAACTGCTGAACATCATAGTTCATGTGAACATGTT…
BnaA09g04490D	ATTGGTATTTTTAGGTGTATAATCTGTATTTTAAAATTTTGGGTCACATTTGATTATTGGTTTCGGTTCTCCGTTTGTCAGTTCCAAAGATATAGGATCTGTCCGGATATTTATGAAATTCGGTTTGGTTTTTGGTTTTGCTATTTTAGCTAGGTTCTGGATAATGTGCAGATGCCTAGTAATAAGTATGAAAGTTGCAGGTTCTTACCTTGATGAAGGAGTGTAAGGTGAAGGCAGATGTAATCACCTACAGCACCGTAATGAACGCTTGGAGCTCAGCAGGTTACATGGAGAAAGCCGCACAAGTCTTCGAAGAAATGGTCAAAGCAGGAGTCAAACCAGACGCACACGCTTACAGTATTCTAGCCAAAGGCTACATCAGAGCCAAAGAGCCCCAAA…
BnaA09g09660D	CACCGACAACGATTCTACAATATAGCTTTTATCAATTGGTGGGAAATCTTCCATTTGTTGTCAGACTTATAACGCATATGCACAGTTCTGCATCTTTATTTTTCATCCAATTCGACATTTGTTGTTCCAAGTAGACGTTAAACCTATAAGGATTTGATAAATAACTAAAAACTCTAACATTCATATTTTCACTCGATAAACAAACTCAAAACATAGATTTCAAACTAGTAAAAACACTAATATATCAGTTCTCTAGATATGAACATTTTACTTGCTCTCAAGTAAAGACTAACAAAAACTCAAAATATAGTAACCAGTTGTCTTTGTAGTCTCTAACACATCTTTTAGAATACCATTTCACATCAAGAGACCAGTTGCAAGCCACATCAGAAAACATTA…
BnaA09g11510D	TAGGCTCATCGTTACAATACTGAAATATCTTCAAAGATTACAAAGTTCAACCTTTTCTTGGCAACAACATAACCTAAAAAGGAGAAACAACACAAGACTCCTTTCTTTGTTCCTTGCTAATTCTATCTGCATCTTGCATTTTGGGTGTACAAAATGATGATCACCTGTTTTGGGAAGGCTAGACTCTCCGGGAAGTTGCAGAAGAGAGACTCTTCATCGTCTTCTCCTCCAAGAAACTGGACATCTAGAGACGATAACACTGAAGAAGAAGGCAGCAAGATCATATTCTTCGGGGGAAAGAACCATTCATTTGATTTAGACGATCTGCTAAGCTCATCTGCTCAAGTTTTGGGGAAAGGCGCCTTTGGTACAACCTATAAGGTAACAATGGAAGACACG…
BnaA09g12050D	CTTGAACCTTGCAAACAACTCGTTCTCAGGGGACATTCCCGATCTCGATCTCCCAAACCTGAGGCAAATCGACCTGTCTAACAATAAACTCATCGGCGCAACACCAAAGTCTCTTCAAAGATTCAAAACTTCAGCGTTTTCCGGAAACAACATAACCGGAAAGGAGTCGCAACACAAGACTCCTTTCGGGTTAAGCCAGCTTGCTTTCTTGCTGATTCTCTCCGGAGCTTGCGTTTTGGGTGTTTCCGGACTCTCCTGTATAATAATGATCACCTGTTTCGGGAAGTCCAGAATCTCCGGGAAGTTTCGGAAGAGAGACTCCTCCTCCTCGTCGACCACTCCTCCAGGGAACTGGACATCTAGAGACGATGATAACAATGAAGAAGGAGGAAAGATCAT…
BnaA09g16240D	NNNNNNNNNNNNNNNNNNNNNNNNNNNNNNNNNNNNNNNNNNNNNNNNNNNNNNNNNNNNNNNNNNNNNNNNNNNNNNNNNNNNNNNNNNNNNNNNNNNNNNNNNNNNNNNNNNNNNNNNNNNNNNNNNNNNNNNNNNNNNNNNNNNNNNNNNNNNNNNNNNNNNNNNNNNNNNNNNNNNNNNNNNNNNNNNNNNNNNNNNNNNNNNNNNNNNNNNNNNNNNNNNNNNNNNNNNNNNNNNNNNNNNNNNNNNNNNNNNNNNNNNNNNNNNNNNNNNNNNNNNNNNNNNNNNNNNNNNNNNNNNNNNNNNNNNNNNNNNNNNNNNNNNNNNNNNNNNNNNNNNNNNNNNNNNNNNNNNNNNNNNNNNNNNNNNNNNNNNNNNNNNNNNNNNNNNNNNNNN…
BnaA09g19140D	GAGCCGGATTCTCTGGCTCTAACTTAGCTAGCTTCATCGCTGCTTCCTCCCCAAGCACTGGATCCAGGTGCTGCCTACAGGCACCGAGCAGAGATGAGTAAACCGAAGATGATGGTTCCGAAATTTGATCTATCACCTCCTTGGCCTCTCTCAGTCTCCCAAAGCGACACAAGAGATCAACCATACAACCAATGTGGTCTGTACTAGGTTTGAACCCATAATCTTCCTGCATCAAACTAAAAATTTGAATTCCTTTTTCGACGTCGCCACAGTGACTACACGCAGATAGAACAGCTGTAAAGGTTGCTAAACTCGGTTCTACTTTCTCCTCTCGTAGCAGATCAAAGATTTCAATTGCAGATTCACACTCTCCATGTTTTCCATAGCCGGATATCATAA…
BnaA09g30000D	GTCGGAGCTCTATGGGCTTTTATTATTTTTGGTTTGTTGATTTTGAAATAAACAAAAGATTATGTTCGGATTTGAAATATTTGTGAATACTCAATAAATAGCATGATATGTATTAACAAAATGACATGTTCGCAGTCTGGAATAAACAAAAGATCATGGGTTGCTTATTTTCACTAGTTGTAGTTTTCTTACGAGATCTATTTATAAGGATATTGCGTTCTTGTGTTGGTTACTTAATTTGTTACGAGAAACTATACTCAATTGTTGAACAGTTCAATAAATAGCATGATATGTATTAACAAAATGACATGTTCGCAGTCTGGAATATCCCCACTTCCATATTAATATATCCATAAGATTTCACATTTTGGTTAACTATTTATATTTTTAAAAGAAACC…
BnaA09g32990D	AATAAATAAAAAGATAACATATAGTTGTAGATATAGAAGTTTAGCCTATGTTGGTAAATTTATTTATTTTTTTGAAATATTATATAGTTTACAAATTTTGATCCATTTTAATGATGAGTGGTAATTTATATAAATGAAATATTTTTTAAAACATTGTTAATTTACAACCATTTAATTTTTTTTTGTTAATTTACCTATTTAATATAATTTTGTCATATTTAATTCACAAATCATTTCTATTTTTATATAATGCAGGATATAATTATGAAATTTATAAAAAAATAGTATAGAATTTTTATTTTCTTGTTTTTGAATAAAATTTTAATTAACATTGATTTATAATAATATTATATTACTAATTAATAAATTAATTACTATGTTATTTTATTAAAAAATATT…
BnaA09g34960D	CAATTGAAAAAACTAATTCTCGATTTAGTTTAATTTTTAAAATAAAGGGAGATTCAATTATTTTTCATATTTTTATATTTTAAACTTTTTGTTCCTTCATAATTTTTCCGTTTTTTTAATATAAGTCGTTTTAAAAAAAAATTTATGTTCCAAATTATATGACGTTTTCACTTTTCTATGTAAAATTTATTAACACTTAATGTTATATAACAAATGATAATATACCTTTTATTTTATTATTGGTTGATTTGTGGTTAGGTAAATAATTAATGATATTTTTGTTTAGAAAATATAAAAAAATTAATAATTTTCTTAATCTACGTGCAAAATTCTAAAAAGACTTATATTAAAACACGGAGGGAGTAGTTTTGAAGAAAAATATTATTATGGCTTTAATTT…
BnaA09g45050D	GAGGATTCTTTAAAGTCTCTTTTCTTGATCCATAAGATTGAATGCCTCAAAACTAAAAGATGAGTTCTTATATTTCAAGTAGATTACATAATTAAGAAAAAAAGTCTAGTTACCTATTCTACAAAAAAAAGAGAGGAAAGAAACATAGAAGATCTAAGAAGGAAAATGATAGAAAAAGAAATGTAAATTTAAGGTTTTGTTGCTGCTGCTGTGATTTGCTGTTTCCTACTTCCTTGAACACCTACAGGGAGGTTATACCTGATTCCAAAAAAAAGAAAGCACACTCTTCATGTCAGTTACAACTAACACTCATATATGGGGATGCATAAAAATCAAAACTGGAATGTGTCTTGTTTCTTCTTTACTTGTTCTGACTAGGGTTTGAGCCAGTCCTTGGGA…
BnaA09g57120D	AGCATGGTCATAAAACTTCAACAAGAACTGATGATAACGAGCAACAAAACGATTGATGGACGAGGAGCAAAGGTTTATATCATGGAAGGTGTTGGATTAACGCTGCAGTTTGTGAATAATGTGATCATAAACAATATTTATGTTAAGCACATTATTCCTGGGAACGGTGGCTTGATCAGAGACTCCGAGGAACATGTAGGGCTTAGGACAAAAAGTGATGGTGATGGAATCAGTTTGTTTGGGGCGACTAATGTTTGGATCGATCATGTCTCGATGACGAGATGTACAGATGGTATGATCGATGCTATTGAAGGATCAACTGCAGTAACTATTTCCAACAGCCATTTCACTGACCACCAAGAGGTAAAGATAAAATCTCAAAATACCATTTCTAAAATT…
BnaA10g03140D	GGGTTTTTGCTTTACCAGGAAACAAAATATGAATTAGTGGAGGTTATCAAAGCCAACTATCACATGGCTGGTGCTGGCATGATGTTTTTCATTTCCTTTCAAGCTAAACAAGATTTTTCTTCTTCTGGTGATGTTCCAAAAACAACATTTCAAGCTAAATCTCACTATTCCTATTTTTCCCCAAATAAGTACATCACCTGCCATCTTAAAGCACCACCTGAGAAGAAAGGTACCAACCCCTTTTGTTGTTGTTTCTTTCTAATATTAAAATTTTGAATTTGGTTATCTATACTATTAAAGCATAGGATCCTATTTTAAAAATTACCTTAGCCTGCCATTTTCTTTATTAACATTGCATGTTTCATTAAGGATAATCAAGTAATATTAATAACTCATCTA…
BnaA10g06670D	CCTTCCCACCGTTAGATTGCACCCATCTTTTGATACAAGATATATCTTTGAGTTAGCTTTCCAATGCCACCGGTTTAGGTCAATCAGCATCCTATAACAGACGTTGTGTCCGTTTTACTGAAGAGTGGTCAGTCTGCCTCGTGAAAGGAAGCTGTCGAGGAGATGTAGGACTGTCGACCGACGGTGAACCCTTGACATCGGTCGAAGGTGATGCCAGAATATGGGGTGAGCATATTTTATGACCGACTGAAGCCCAGAAGCAACCACAAATTACCAAAATACCCTTGGACGACCATAAACCTATTTATATTATTTATAAGCCATTGTTGACGGCTACGCTATCTAAGCTTTCTTTAATTCATTGTTCTTAGTTAGGAGAGAAAGTAGGAACTCTTTCAG…
BnaA10g10300D	TTCTTTCTCGTGTTCATGGATAAGCAAACGAAATTAAAAGTTATTCTATCAGCCCATTTCATAATTCACTTCAAGCAAAAATCCTACGTGTATTAACCAAATGTTTTGATTGATCTAATATATTATCCTACGTGGACAGGCTAGAAACACTCCATATTCATCTTTTAGTATAGTATAGATATAATTGTGGAATCCTTACATAAAATTCACTTTTTAACCGATCACTACTCTTAAGTAATTAGTTATTATTAATCACTTTGTCGTGCAGCTGCTTCGTGGCTGTTCGTCTGAATAATGCTCGGTCTGTTAATGTGGGTGTGCTTGGCCTCTGGTTTGGTTATGTTCGTGTTGGTGGATGCTTTTGATGTCTTCGGCGAGCTGTTTTTAGTCGAACCAAAT…
BnaA10g10530D	NNNNNNNNNNNNNNNNNNNNNNNNNNNNNNNNNNNNNNNNNNNNNNNNNNNNNNNNNNNNNNNNNNNNNNNNNNNNNNNNNNNNNNNNNNNNNNNNNNNNNNNNNNNNNNNNNNNNNNNNNNNNNNNNNNNNNNNNNNNNNNNNNNNNNNNNNNNNNNNNNNNNNNNNNNNNNNNNNNNNNNNNNNNNNNNNNNNNNNNNNNNNNNNNNNNNNNNNNNNNNNNNNNNNNNNNNNNNNNNNNNNNNNNNNNNNNNNNNNNNNNNNNNNNNNNNNNNNNNNNNNNNNNNNNNNNNNNNNNNNNNNNNNNNNNNNNNNNNNNNNNNNNNNNNNNNNNNNNNNNNNNNNNNNNNNNNNNNNNNNNNNNNNNNNNNNNNNNNNNNNNNNNNNNNNNNNNNNNNN…
BnaA10g12310D	TCCTTGTTAAATTTGATAAGAAACAAATATTCTTTTTCATTCCTGCAATATTATTTCTATACATTCATTTCTATTCGCTCCTCGTATTCCCGAAAAAGTCACCAGTCGGAAACCTAACTCTACAATACTATTACCACTTTTGTGTTTGGCTGTCGTGTGATTGATTTGCATTATGTCGACGCGATTTGATTAGTAAAATTATTTTAAATATTGTGCGTTTGAAATTTATTTAGTTTTTTTTTTGATAAAATGCGTTTGTAATTTATTAATCACGACAATATTGAAGATGATTAACGTATCTTTAGTCACGGACCCTCATACATAAAGTCAGATCATTCATGATGACAACTTGATTTGAGATATCGATAATTATCAAAAGGAATTAAAGTTATAAAAATA…
BnaA10g25250D	ATTGATATTGGGTCCATGAGGTTCAGATTATTTTGTCTTTATTTTTATTGAAATCTATAAGATAACTCTCATCGTAGAAAGATTCCAAAAGATAAACACAACACCTTCTAATCTCCTTTGTCCAACAAGTGCTGCAACGTACACATCCACATCAAAAACATGTGTATGATGATGATATATAGAGACTAACCTTTTATTTCCGGGTCCATGAGATGGAACCATTTTATATTATTTATGTATACTAAGATTGTATGAAAACTACTCTACCCAATCATACAACTTTATATTAAAAATAAAATCATGAGTAGAGTAGTTTCTCCCACAGTTAGGAATATGATTGTGAAATGAACTTTGTGAGTTTTTTTCATGATCCCGAATCGAACCAACCCTTGATGTTCC…
BnaA10g28230D	ACTCATTGCAATGTATTTTAATAATTATCGAACAAAACACATATAGCCACAAAATGAACGGCAAAATATAGTTATTTATATTCTTAGCATAATATTAGTGGATTGAGCAATGTATATGCTTCATTATTTTACAAATTCTTAGCATAATATTAGTGGATTCTTCGATGTGTATGCTACTCCCTCCGTTTCACTTTATTTGTTGCTTTAGGTTTACGAACACAAATTAAGAAAACATTTAATTTTGCATATTTCCAAAATAAAAACATTATTACCTATACACTTAACCATGTTTCAACCAATAGAAAAATAAAATAGAAAATATTATTATTAAATTTTGCATTGAAAACATAAAACGACACTTAAAATAAAACAAAGCTTTAACTCTAAAATGACAAATAA…
BnaAnng04570D	GGCTATATCACTAATAGTATCGATTTTATGCATGTGCACATGGTATATTTATTTTAGGGTCCATATTATTAACTTCAAGGTCTGGCTTCCTACATCGGCCAGTTATTTTATTTGTCCTTTGTCCAGTTAAAATTACATGTGATCTAGCTGTTAGAGATTTTAATTTTTTTTTGTTTTATAAATTAATAATTTTATTTATCCTGTCAAGGGCTGAAATTATTATCCGAGATCCGTATTCAATTCGAAATCCGATTCGGATCTATTCCAAAAATCCGGATATCTGGCTCCTCCGGATCCGGATATCTTAATTTTTTAGTCCGCATATCCGGATCAGTAATTTTTATTGATAATTATTTCAAATATAGTAATATATATATATAAATTTTATATAAATTTGTA…
BnaAnng09200D	TTGCATAAATGCTTCCTCTAACCTTGCATTGCATCAGTAGCCACAGTTCCCTTTCTGAGCTTCGAACTTTGTTGGGAACTTCAAAAAAAAAAAGAGAGAGAGAAAAAGACACACACATGCAAACAACATATGTTAATTTCTATATGCTATCCTATTTTTAATATCTAAATATATTTTTTGAAAATGTATAATATCACTAAGTTCTTCCTTGATAAGTAGCCATTTAGTTAACTCTTTAAGATTGTTACAACTCTATAAATTAAGAACTGTTAATGTTACCAGTGACGATTATCATTTACAAATTAGAGCTTTGAAAAAAAATCATTAGGGCCTAGGGAATTAATAATCTGTATACACTCCACTACTCTTCAAACTTAAAGTTTGGAGATTAAAATGTTC…
BnaAnng13030D	TTGACTTCTGACCACCATTGAAGGATAGATTATGGAGGTAGCTAATAATGTAACTGTGGATTACATAATGGCCTCTCTTCTGAAAATTAGTCTTGTTATTTGACTAAATACGACGATGATTTGCTTGAGTTGAAAGATTCTTAATTGTATGGATGAACAAGGGTAAGTGATTCTTTCTGGTTAATGATCACTTGAATCAGGAACACTTCAATCGACTGTTGTTTAGAATGTAAGCAGTGAACTTGCTCTCTTTATTCTTTACTAGTAGAGTTGCATCCATTTAAACGATTGTTTTCACTGCCTTGAGCCTTCTTTGAGCTAGCAATTTAGTTTATATCCCTATTTTGGCAAAAAAAAAATTGGAAACGGGATCAGTATGCACATCCTTGTGTCCTTGAT…
BnaAnng19750D	TCTCTTTACTATAAGGAGATGACGTGTGTGAACTATTGTCTCTTATTATGTTATTCCCTTTTCTCAGAAACTTCTTGTTGAAGCAAAGAGAAATCTTGGAGAGATACTGTCCGCTTTCGAGTTTCTTGATAACAACTCCATGGATTTGGTAAAGCTTTTACTAACTGTTTGCATTAGTCTATGATTTTTTTGCTAAACCGATATTCGTTTGACAGGTACTGAACCACTTAGACGGTGTCCGTAATCCAGTTTCCTCTTCAGAGAACTTTTATATTTTGATAGAGACAACGGGAAGTGGTGAAACTTATGACAGGTAAAATGAATTTGTAATTAAATCACTTTAGAGAGTTTGGCCTTGTCTGATTCAAAAAACTAATGCAGGGAGAAGCTTGAAGCGTT…
BnaAnng21880D	ATCAATATTAGAGAAGTGGATTTGCTCCAATGTCTCTATAATAAATTTTTTTTATTCTAGAGAAAAATATAAAAGAATAATATTTTTTGCTTGTATATTTAAATGTAAAAATAACGCATCTCTATATATTTCACTATAAATAAAGAAAATTATAAAAACATACATTAAAACAAATCTATTTCTATAATAAATATTTTATATTTTAGAAAAAAATCTCTTATATACTAATTGAGAAACATTACAACATTATTTTGTAACCACGTGTCACTATGAGAATAAAATTCAGAATTCTTAAAGATATAGATTGGTCCATCTTAACTTATATTATACTAACTATTAAATTGAGGGATAGTGTACACAAGAATATTCTCGCAATTTCCTTAAATAAAAGCTACAGAA…
BnaAnng28650D	AAATTGCCAAAATTGCTCTAAGTGCTAAGTTTTCTCTGAAAAGTTCTCTCTTTATGCTCCTCGCCTAGGACTCCTTATATACTAGCTCCAAGGTCGGTTTAAGCTTTTACTCTTCTGACCTTAATCCGTCATAGCATAAAAATGGAGATATTCCATTTTTCCCGATCTTCACAATTATCTTCAAAACTTCCGTATTTATCCGCGGAAACTTGATATTTATCTTCCATTGTGGACCAAGCGTAAACCGTGTGGTGGTTTACGGGCTTTTGGTTAAAAAATCGTAGGATGGGCCTCGAGTCGTGTCTTAGGTCCCAATGGGCCGTCTTCTGACTCGATACGTTTATTACGATTTCTTTCGATAAAGAACGAACTTTCCGCGGTTTTTAACTCGCAAAGTTT…
BnaAnng34240D	GCCTGGGAGGTCCATTCGAATATACAGAGTATGTCTAGACACGCTGGTAAGGTTCACATCTCTAATCTGTTGGAATGAGTCCTTACAATCATTGTATTGTAATTGAATGATGCATGTGCTGATTGCGATTACTCTAAATTTCTAACAGGTACATGGCACCAGACGTACCGACTACAGTCATATGTGTACACGTCAAAAGTTGGTTAGTGTTCTCAAGATTCAAATAAAAAGTGTTTTAATATGGTATTGGTCCATGTCTTAAGAATGGTGTAATTTTTATTGTGTTTCAGATATGTGGGCTATGGGTGCTATTCTGACTAAAGTTGTTGTCTCTTCGCTCTCTCTCTTTCGAAGCTAGATATTCTTTAATGTGTGCAGTGTGATAGGTATCCCAACCAA…
BnaC01g02310D	GAACATTTTTTGGTAATAGAGAAGGAGAAGGTCAGGAGATTTCATAAGATTTGGATGTAAATCTTTAAGTAATCTCCGACCAAAACATAACTCAATGTCTCGTTCTGTTTCAGCTTTGACTTTTTTTTTTTAAATTAAATTTCACTTGTAAAATATCAAACGTTTAGATATACTAATATTTACATTTTGAATTCGTATCTTATTAGCTGAGGTTTAGCTACTTCAAGGAGATACTAGGTGAGAGAAGCGTGATTGAAAATGAAGAGAGGCTTGAGACTGCAGTAACAGATTGGATGCACAAGTACAAAGGGTCTACTAGGCTGATGCTCTTGCCTAACAACACGAACATGTTTTGTTAGTACTACGTCTAAAAAAAATACATATTTTAGACTTTTCACA…
BnaC01g20530D	CATTTACAACAAGTCAATAATGCTCACACTTGAGGTTTATTAGGGGGAAAAGCAATTTTAAGGCCAAGGATTTTGATAATGTATGTACCTCTTGTTTCTTCCCTTTGGGTGAGCATGGAGAAAGACTCCATCAAATTAGACATTTTGTCTAATGTCATCTCAGAAATAGACCTCTTGTGACACTAGCAAACAATAGGAATGAAACAAAAAACACAATAACCGTCTGTACAAAAGACAAAGTTAAGCTACAAAGCATATGATCACAAAGTAACGTACAGGTTCCTTCTTGATGCATCCGTACTTGCTTTGCATCTGTATCAATGAGCAAGAAAACATAAAAGCTTAGAAACTCTTCTTTTGTTGGAAATAATTAAAACTATATGCAACAGTTATTATCAC…
BnaC01g21910D	GAGTAAAGTTTTGTTTTTTGTTTGTGGGATTGATTTCCTCCGATGAAAGTCTTTGCTTTTTTTTGTTTGAGTTGTCTTCCTTGTGCTCTGTTTCTCTGAGCTCTTCTTGAAGGCGGAGTAAAGTTTAGATTTTTGAATATTGATTTTCAAAATAATGTCCTTCTGTGTGAAATCTCGTTTGGTAGTGTCACAAGTTCTTGATGAGCAGAAGCTGTGTCAGATACAAAGAAAGCTATTGAGTTGGATCCTACATTGGCCAAAGCTTAATTAAAAAAAGGGTACGTCTTTGTTGTTTCATCTTGATGTATTGATTGAGGTTGGTGAAGGAAAAGATTGAGTTTGCTTTGAATCAGATGAATTGGCCACTAAAGGTTGTGCCTTTGTTTCCTCAGCTACTTG…
BnaC01g24100D	CTCTATCAGAATATCTCAATAAAAATAATAATATTTGAGCACAAAAAACTGAGAGATTCATAATAAACTTTTCAAATGAGGAATTTAACACAAAATTTTCAAACTTAAAAATATTATTAAATATTGTTATTTTGTTGAGAAGTTTGGTTGAGAAACCTAATAAATTAAATTAGTGAACAGGTGCAAGAATATACTGGATTGTATGTTCAATCACATAAACCCATAGTTGGAGCCAACTGTTTCGTTCATGAGAGCGGCATTCAGCAGGTTCCATTTTTAAATTATATCTAAATGTGACAAAATAAAATGAATTAATGCAAATAAACTGTTTTAAATGATGATTTGTTCAAACATTTTTGCAGGATGAAATGTTGAAAAATCGGAGTACATACGAGGTCT…
BnaC01g32360D	NNNNNNNNNNNNNNNNNNNNNNNNNNNNNNNNNNNNNNNNNNNNNNNNNNNNNNNNNNNNNNNNNNNNNNNNNNNNNNNNNNNNNNNNNNNNNNNNNNNNNNNNNNNNNNNNNNNNNNNNNNNNNNNNNNNNNNNNNNNNNNNNNNNNNNNNNNNNNNNNNNNNNNNNNNNNNNNNNNNNNNNNNNNNNNNNNNNNNNNNNNNNNNNNNNNNNNNNNNNNNNNNNNNNNNNNNNNNNNNNNNNNNNNNNNNNNNNNNNNNNNNNNNNNNNNNNNNNNNNNNNNNNNNNNNNNNNNNNNNNNNNNNNNNNNNNNNNNNNNNNNNNNNNNNNNNNNNNNNNNNNNNNNNNNNNNNNNNNNNNNNNNNNNNNNNNNNNNNNNNNNNNNNNNNNNNNNNNNNN…
BnaC01g32800D	TACGAACTCCAGCAGGCATGCACTTGATGCAAAGAAAGTATGTTACAGATCTTCTCACCAAAGCAAACATGCTTCATACGAAACCAGTGGCTACTCCTCTTCCTACTTCACTGAAACTACTGCTCAACTCTGGCAAACCACTTGCAGACCCAGGAGAATATCGATGGCTTGTTGGGAGTCCCCAGTATTTGGCTCTAACTCGGCCTGATATTTCTTATGTTGTTAACAGGTTATCCCAGTTTATGCATAGACCTACATCTGAGCATTGGCAAGCCGTCAAGAGGGTTTTGCGCTACCTCTCTGGAACCTTATCTCACGGTATCTTCTTGCGCAAACAACATACCTCTTCACTTCATGCATATTCTGATGCTGACTGGGCCGGCGACTCGGATGACTATG…
BnaC01g36100D	AAAAAAAAATATTTCTTTTAAATTATAACATTTCTTAAATTGTTAGAAATGTTAAGGAAAGTAGTGTTCCTCTTGATTCTTTTAAGGGTCCGACTAGCGACTGGTGACCATTCTGGAAACTAGAAGAACGAATAGGAAATGAATGTAGAAGAATAAAATATTAGCAATGAAAAGGAATGGTTGTTTCTTCTCAGATTTAACAAAGAATAATTTTGTTCTTTATTTCTCTACAAAAAAAGAATGATAGAGGATGAGAAGAAAAAAATATTCCTTGTGAATGGTGATTTTTTATGAACGTTATGGAATGCATTAATCCTTGTCATTTTTTTGTCACCATTCATATTAGTTTTTCTTTGTTATTTTTTTTAACACATCGGGTATGAATGGTGACCAAAGAAT…
BnaC01g39370D	NNNNNNNNNNNNNNNNNNNNNNNNNNNNNNNNNNNNNNNNNNNNNNNNNNNNNNNNNNNNNNNNNNNNNNNNNNNNNNNNNNNNNNNNNNNNNNNNNNNNNNNNNNNNNNNNNNNNNNNNNNNNNNNNNNNNNNNNNNNNNNNNNNNNNNNNNNNNNNNNNNNNNNNNNNNNNNNNNNNNNNNNNNNNNNNNNNNNNNNNNNNNNNNNNNNNNNNNNNNNNNNNNNNNNNNNNNNNNNNNNNNNNNNNNNNNNNNNNNNNNNNNNNNNNNNNNNNNNNNNNNNNNNNNNNNNNNNNNNNNNNNNNNNNNNNNNNNNNNNNNNNNNNNNNNNNNNNNNNNNNNNNNNNNNNNNNNNNNNNNNNNNNNNNNNNNNNNNNNNNNNNNNNNNNNNNNNNNNNN…
BnaC01g44130D	GTATCTTCCATTCCTTAGGTCAGATTTATGTAAATTTTTTTTTTTTTTGGATTTCAAATATTTATTTCATGTATTTGTTTGTGTTTTCGTGTATTTTTTTGTGTTTTTAGTATTTTTGGATTTTTGGGTACTTCAAGTGTTTTTCGAGTTCTAAAAATCTCAAACCAATTCTGACCCGTTACATACCCAAAAGTTATAGGTATTTAAATTATGGATCCGGACTCCAAATGATTCGATCCGAATCTGAACCTAAATTTTTTAAATACCTAGTTATGTCCAAATGTTTAGGATCCGAAAACCTAAACCCGAAAGGAACCAATCCATACCCGACCAGAAGAGCCGATGCCCAAACCTACTCTCTCATATTATATTTTGTGTGCATTTTATAAGAGTTATATT…
BnaC02g02910D	AGAATTAATAAAAATAGAATGGCTGAATCGTAAAATAAACTAAAACCTCAGATAACAAATAAATTTTACAATATTATGTAACTTGAACCATTATATGTTTACCATAGAACCTTAGAGCATGTTTAATGAGAGATTTTTAGGGTTAGGTTCTTAGCGAAATATAAGAACCCTACTCTAAAAATCTCCCATTAAACATGCTCTTAGAGAACCAAAAATAAATTTGAAATGGTAACATGTTAGGTTGGTTCGTACCGATAAAGTCAGTGACGAGTTTTCCGTTAGAGAAACGGCCGGTGGAATTGTGGGCGAAAAAGTCGCGTCCATAGGGAGGAAAATTAGCCTTGATGAGGGTAGTGCGGCGATTGTTATTACCGGCATCGACAACAGAATATCCCATAA…
BnaC02g10070D	GTGTATATTATAATATATATGTGTCTATCAATTTTTAAAATATAATAAGTTTACGGTATATTTTTTCATTGAATAGATTGTTTTAAACTTTTATATGTATTTGTATTTTTTTCTATATGTATATTTTCTATTATTATTTCATTATTAAAATATTAACTATATATATAAAGATTAGTAAAATATTGTTTTATTGTCATATTCAAAAATTAAAAAAGTTTTTAAAAAATTAAAATTTTCGCTTCATAGATTTATATTATCGAGTAAATAATTAAGCATTTAGTTTTTGTTTAATTTTTAAAATAAACTATATAGTTTAAAATTTGTTTTCATTGGTTTAAGATAGTAAAAATTAATCATTGTTAGATAATATGATTTTTGTTATTTAAAAAAATCTTATAA…
BnaC02g12440D	TTTTTTTTGTTGTCATTCACTTTGATTCTCTCTCGGAATCTTTTTCGTCGATCCATGTGTGTTTGTTCTATCTCTTGATATAAAGTTTCTGAATTGTTCGATGATTTGCCTCTGTTTGATCAAAAAAAGTGTAATCTTTAGTTAATAATCACTCTGATCGGGCTTTTGATTTAGATTCTTAATTAATTATCTGCGTTTCATGATTTGCCAAGCAGCAGTTAGGACTATCCAAGCTATGGCCTCGAAAAGGATTAACAAGGAGCTTAGGGACCTGCAAAGGGATCCTCCTGTCTCATGCAGTGCCGGTGAGCTATCTTTTGTGGACTTTAAAACACCACCTTTGGGATCTTTTCTACTTACTAAGACGCACCTAGAGAGACTCAATAGCTGCTTTAGCAA…
BnaC02g12450D	TTACGTGTGTTTTTGTTTGTGTTATCATCTACAGATATATTTAACTTTGGATTGTTTATCTTGGAAAGGATTACAAATCTAAAACCTGGTGAGGAACAAGAAGATCCAGAAATGAGGTATGTTGAGTAAATAAGAGTTTATGGTCGGATAACTTAGAGAGAGAGTGGTTGATGAGAATATGAAGATTGAAGAGAGAACGTTGGGGAAAATTAAGCAAGTAATTACACTTGGACTTATGTTCACTGACAAATCCCCGTCAAAGCAAATCAAGCTTCTACGCATATTTATGACATGGTGTTTCTTCGTATGAGTCTACCTCAAGGCATCAATCAGATATGTAATTAGGTTGTGTGTATTGAAGAATTGAAGCTTTACACTTTTGTTTTGATTTTGATAGAC…
BnaC02g14410D	AATGTGTTCCTCAATGCGAAAGGATATGGCTGCATCTTTGGAGCAGGAATGGCCCACACTTATGCATTCCCTACCCCCGACATGCATTTGGCTTTCGTGCACCAGAGATAAGAGACACAAGCAAATCAATGGCAGGTACCCTGGTTAGGTTGGTGAACTCGGTGGGTGGAGAGGTGTTTGATGATTTGTATCATTTACTAAGGTAGAGATACTGCAGGTTGGTAAGGTTCGCACAGCCAGATTAGAATAGAGACTAAACATGATACAGGTAGTGAGAATGGTGGACGAGATAAGACGGGAGAAGCTAGCCAGCGGATATAAATCAGAGGTTTCCACAGTCCCAACTCCAATCGGGAGAGAGTATCAGGATCACTGTATATACTGTGAGAAAGATTATTC…
BnaC02g25260D	TTGATGTATAATACAAAAATAAGTGTATACATGTATAGTTTGAATGTAATGTACACACGACTTTGTTTTTCATTAATGTTGCAAAATTACGAAAATAACCTCATCTTCTTTCTTAGCCATTGTCGACCAGAAACCCTAATCTCCGCATATCTCGCCTATTTTCCACGATTCTTTACATTCTCAACTTGTTTTTATGTATTTTTACCCAAATGTGATAGCTTTCAATCCTAATTCATGGCAATAATGAGTCAGAGTGACGAGAAGATGTTTATGGCAGTTCATAGACGTGAGTCTCCAACGTCTCTACCGTCGAATACGCATCACTACACCACCATCAGTCATGTATCTTCATATATCTCAAAAGATAGCTTAGAAAAAAAAACAATGATTAAAGATAAC…
BnaC02g34760D	GATTGAATCAAAGAATGCCAAGGGTGAGATACGGTATGGTCCATGTAGTGAACAATGACTACACTCACTGGGAAATGTATGCAATTGGTGGAAACATGAACCCTACCATTATAAGTCAAGGCAATCGTTTCATTGCTCCTCCTAAAGAAGATTGCAAGCAGGTAAACAAAACACGAGAAGCTGACCTAGTGTTTAAAACTCTTAGATTACCTAGTAGGAATTTAAGGTGTTCAATTTCCGTTAAATTACCTAGCTAGTAGGAATTTAAGCTGACCTAGTGTTTAAAATTGTGTTATTCAACGGAAATTTAAGGTGTTTTCCTAAAGAAAATTCAAAATAGTTTAGGCTTCACACTATAAGAGATACTTGGACATTAAAGAAACATTACGCTGATAAACT…
BnaC03g01930D	CTATATATTATTAGAAATTTGAAGATTCTCACTCTGAAAATTTTGTGATCAATAGATTATTTTTTTGTTATAATAAGTTACAAATGATCATAAAATATAACGCATATGAATTTTTATTTAATAAATATTCAAACTAAATAATATATATATATANNNNNNNNNNNNNNNNNNNNNNNNNNNNNNNNNNNNNNNNNNNNNNNNNNNNNNNNNNNNNNNNNNNNNNNNNNNNNNNNNNNNNNNNNNNNNNNNNNNNNNNNNNNNNNNNNNNNNNNNNNNNNNNNNNNNNNNNNNNNNNNNNNNNNNNNNNNNNNNNNNNNNNNNNNNNNNNNNNNNNNNNNNNNNNNNNNNNNNNNNNNNNNNNNNNNNNNNNNNNNNNNNNNNNNNNNNNNNNNNNNNNNN…
BnaC03g13840D	CTGGCATAACTCACCTGGTAGTCCGTCTGGTCTGATCGCCAAGCGAACTATCAGGATCGATATTCCAGTCGACGAATATCCAAATGTATGAACACTCATGTCTACACTCAGAATATACTTAAATATATATATTGTTTGGTGGAATATAACTCTACATGTTTCGTTAACACAGTTCAATTTCGTTGGTCGCCTCCTGGGACCTAGAGGAAACTCCCTGAAGAGAGTTGAAGCAAGTACTGGTTGCCGTTTTCTTATAAGAGGAAGAGGCAGTATCAAAGATCAATATAAGGTTTTTGTTATTTTCCTTGACATCTTCATTTGTATTTACAGTCCAATGTTTTGTTCAGTTCGTTAAATATGTTTCTTCTTGTAGGAGGAAATGATGAGAGGAAAGCCTGG…
BnaC03g14940D	TCTAGAGTTAATTGTCTATGTGTTACCATTCAGGTCAGAGATGTCTCACGAATAGGAAACCTCTAGATTGGGAAACTAGATTGAACATGGTGTACGGAGCAGCAAGAGGAGTAGCTCACATCCACTCGCAAAGCGGAGGCAACAAACTAGTAGTCCATGGAAACATAAAATCCTCTAATGTTTTCCTCAATGCGAAAGGATATGGCTGCGTCTCCGGAGCAGGGATGGCTGCGCTGATGCATTCGCTACCGCGGCACGCATCTGGCTATCGTGCGCCAGAGATAGCAGACACAAGAAAGGGGACTCAACCTTCGGATGTGTATAGTTTCGGTGTTTTGATATTCGAGGTGCTGACGGGAAAGTCAGAGGTGGGTAACCTGGTGAGGTGGGTGAACTCGG…
BnaC03g16350D	AGAAGTGTAGGAAACGAGTGGTTGCTGCTGGGGCTTGCTTGCATTTGCAGAAGCTTGTGGAAATGGATGTTGAAGGAGCTAAGAAATTAGCAGAGAATCTCGCACGGAGTAAGATTTGGGGCGTCTTTGCAAGGCCGTAAGAGACTGCGGATTAACATTTGTATGTAAGAAAGAAACATGGGCGATTCTTGTCTTTTTTCGATTTTTTCTCTATATGTTTTGTTTGATGATTTTGGTTGTTCATAAGGTTTGGTTTGATTGGAGTAGGGAGAGTTTAATTGCTGATTAGCTCTGTTGACTAATAATAATAATATCTTTGTAGACTTTGATCCTTTCAACTTTCTTTCTTGTCCTCTAAAACTTCAAGAACCTTTATTTATCTAAATCTAGGAACTGTGT…
BnaC03g18130D	ACTAAATTATAACTTGATTGTAATTCAATCCTTGATCAACATGTAGGATCTTTAGTTGCACAGGTTGTCAAAACAAAAAAGTTTGCTGATCAGATTGGGTTTTAGTAGATTCTTAAATTTAGTATACATTTAAACGGTCAGGTTTTCGATCCAGCATTAAGGGAAAGTAAGCTTCGATTTTTCAAAATATTTGAGAACTCAAGACAAGTCAGAAGTGGTCAGCTCATTACTGACGCCACGCTACTGCGATAATTCCCTACAAACCCTATTGAGATGACCGATGACTTGATGGTCACGTTACCGGTGGCCGGTGGCCGGTGAGCAGACCTGATCAAACAGTTTTGATGTCACCATTTGCCTTATTGCACAAGCCACATGGTTTTGATACATAGTTTTAGA…
BnaC03g25550D	AAAATGGGACAGATGGTAATAAGGCAAATGTCCATTTCATTGTCTCATAGAATCATTTTCTTCTCTCTCTCTATCAAACCAGAAGAAGAAGAAAAGAGAATCGGACATGGCTTCGCCGAGCAAACGCCGAGAGATGGGCATGATGAAATTGTCTGTGGTCAATGCTCTATCTAGTTCATCGAATTCATCTCACGATTTGGCTCTTCTTTTTTTTTTTTTTTAATATACATATTGGATCTGTTGATGATGATCTCTTCTTCTTGTATCAATCAGGATGATGAGTGATTACAAGGTGGATACTGTCAACGACGATTTGCATATGTTCTATGTCACTTTCCATGGCCCCACTGACAGTAATCCCTCCCAAAAAAACTCTTTGATTTTGTTCTTGTCTTCATA…
BnaC03g25560D	TTAAGAAATTTGAGTGAGGATTTAGTTCATGCATGTGGACACGTAAATAGTCTTCACGAAAAAGGACAAAGAAACCTAATTTATTGTCGACGCGTCTTCAACAATCGTAACTCGTCTTAAGTTATTGCTCACATTTCTTTTTCTTTTTTTGACTGAAGGCATTTGCTCACATTTCTTTTGCAATAAGTCATCGTCCTTTTTGGTTTATAAAAATATCACTTATCCACCATCATTCTTCTTAGAAAGTTCTCCCTTGTATGATAAATAGTTTTTCGTTCAAAGGTTCATTTGCCTCTGAATAAGAAATGTTCGCTATAAATGGAAACTATTAATGAGTTGAGAGTTTGATTTGTATACGATTGTATAAGTATAATTAATGTACTAATCCTTAGTTGTTAA…
BnaC03g36410D	CAAGATAATTTTTGATAGAGAAAATTGGGAAAAAGAGACACCTTCAACTTTTGTTTGTCTAAATAGGACTTTTGATAGTTTTGGTTATTTTGGACATGTTTTACCCTTTTGTAATGGAAAAAATAGTAAAATAAGTTTTAAAAATATAAAAAAATATGTAAGCCATTGGAAACATTAGTATGACTATTTATATGTTTAAATTTTATTTTTAAAAATAGTGGAATCATGTTTTATTTTATATTCTAGCACAGATCTAATATTCATTCTAGCCATCTACTTAGTCTAGAAATCAGATAGTAAGTATTACACACGGATTTTTTCTAGGTAGAGAATACAAACAAAACTTTCTTCAATATTCTATCCTAGCTAGATTTCGTCAGGTAATATTCTAACAAGATA…
BnaC03g39070D	ATATAAAATTACAAAAAAATATGCATTTTTAACTAAGTTTTAATATGTTCTATTAAAAAAAGTGAAAATTCTAAAACATGTATTATTTTGAAACGGATGGAGTATGATTTATTAGAGGATAAGGGGCCATAAACCGATTACATCACACACCATACTAGAGAGACATGAGCTCAATAGATGATCTCACGTCAACTTTTTATTCATATTACATTTTGATTAAAAGGAGTAAAACGAGAAATGGCTTGTATTTTAGGAGCTTTTTAATGAGTTAACAGCAAGTGCAGTTGACGCAACTGCAGGTAGATCCACACTTGCATTGGCACCCGTTCTCTTCTGCACCAACGTCCATGAACATGGCTTCCTTGTAGCTGCAAAAAGAAAATCAAAATCATCATCAAC…
BnaC03g43880D	ATACATGAGTCTTTATTACAGGGTGGAGTGTGCTATGGAGTTCTTGGAGGTATTTAGAGACATTTGTGGTGCAAAAGGGTGAAAAATGAACATGGATGGAGGTCTTAAAGATATCTTCTGTTGCTAATATTTTGGGAAGACATAGTAAATTGAGTTAGCTTTCCAATGGAAGTGGTTTCAAGTCATTTGGAGCTGTATTGGAGGAGTTATGGTCGATTTACTAGAGGCATATCAACCCCAGCGCGACCAGATCACAGTGGGTTCGACCACCCGCGTGCAGCTACCCTTCCTTCCCGCGGTCGACCCAGCGCGGGTTGGCCAGCCTGGGTTGGTCGATCCGCGGTTGACCCAGCGCGGATTAGGCAGCCTGGGTTGGTTGACCCGCGCGCATGAACTGAA…
BnaC03g43920D	CTCGAAATCACGAAAAGCCTGATGGGATTAAGCCGAACTTAGCAGTGGAATCTTCGTTGAGCATGACATATAAAGAGAGTCGTAGCACTGATCAACAAATGGATGGTAATGGGAAAAGAAAAGCAGCTATTGGTTTCTGCGAGGCAAACACATCCGGTAACAACGGAGGGAGCAGGAAGAAACTATCTCTTGCCTTGCCTCCTCGATCTCAAAAGAAAGACTTGTCTGGTGAAGAACTCACACATGAAGTCTCAGCTGCCTGTAAAGAAAACAAGAAACCACACTCTATTGGAAAAAAGCTTTCTCTGGGGTTAAAGAAGCCATTGGTTAATGCAGCATCACTTAATAATAACTTGGCCTCTTCAGGTGTTCGATCTTCTGCTGCAAAGAGTGACAACA…
BnaC03g43940D	AGTGAGAGGTAGCCCCAAATATTTTATTGGCAGAGCAGATACCGATAACCCTATTGCTGCAGCCTCTTCTTCAAGTACTTGCTTCCCTCTCCCAGCTGTAAACTCTGTCGACTTCGACACGTTGATACATAGACCAGATAATGTAGCAAACTCATTGAAGACCTCTAAGGTACCCGTCAGAGACTGTGGTTTCCCATTGGTGAACACAACAGTATCATCTGCAAAGCTCAGGTGGGTGAGGTTGAGCTCCCTACAGGCTGGGTGATATCCAATGGTCCCCGCTGAGCCATCCCTATCTTTAAAACAGATCTTGCATGGTAGTGGTTTCTGCAAGTCCACTTCAACCAAAGCTCTCGCTACATCCAACCGAATACACTTTTTAGTGTTAGGATGCAGTTT…
BnaC03g46610D	TGATAATCTCATCAATGATCAAGAAGATGAAAGAAATACAACAAAAAAATGAGTTTTTATCGAGAGAAATCGGGAAAAAGGCAATCTCCGGTTATGGAATGATTATTTCAGCGACACTCCAACATATCCTGAAAATATATTCCGACGACGGTTTAGAATGAACAAGCCTTTGTTCATGCGTATTGTTGATCAGCTATCCAATGAAGTTCCATTCTTTCGTCAAAAGAAAGACGGTCTCGAAAGGCTTGGTCTCTCCGCTTGATGCGGTCGACGAATACCTCAGGCTCGGTGCAAGCACTGCTCGGTTATGTGTGGAAAATTTTGTGGAAGCAATAATAAATTTGTTCGGCGATGAGTACCTAAGAAGACCAACACCGGATGATCTTCAACGTCTACTTT…
BnaC03g46750D	AAAAAAGTTAAACCATTGATCACAAAATTTTTAATGTGAGACTTTTACCATTTTTAGTAATTTATAGTCGTTTTTAAAAATTTAAAATATAACATATAAGAAAAAATCTAATTGTTTTATTATATGGTTAATATGATTGTTTAATTTCTTTTAGTAGTATAAAATTAAACAAAAAAGAGAGAGGTTGGAATTTTTTTTTATCAAATACGTATTATTCATAATCATTAATTGTCATATATATGTTAACTATATAAGGTAATTTTGTAGCTTTTATTTTAGGAAAAATAAATATTCTTTTGTACACCATTAATTAATTTGATAGTTAGTTTTAAAAAAAATAATATATGTTTATACTGACCAGTATTTTTAAAACCGGACCGGCTAGCGAACCGATAATTT…
BnaC03g63160D	TAGTCAACAGTCAATGGTGTGAAAGTGAAGACATTCTTCTATAAGAAACATGTGTCAGTACATGAGTGGTTTATTATCTTTATTAAATATCCTACAAATGAGGCTAAGATTGTCTCTCTTTGATAGGGTCTAAAAACAACAAAGCTCTCTTTGCCTCATTTCGCCGTTACAAGCCAGAATTTTTTCTTCTCTCTCTTCGTTTTCTTTTTCTTTTCGTTTTCTATAACAGTAAGTCTTAGTTTTCTCCTTCGAGATAATATGATAAGGGTCACCGTCTGGCTCGGATTCGCTTGGTGCAGGCCGGGAACCAATTGTTTAACACATCCACGAAGTTTAACTTGCTGGTTTGTGAGAAGGGATTGGATCCCGCCTTGCATCAATTGAATCTGAGTCCTGATG…
BnaC03g68670D	GCTGTGATAAATACTCCTCATACTATTTTAGGACCTGCGATAAATTTATTCTACAGTTCTTAGTGCTTACTTGTACAAAATAGATATTTATTGCTACTTCGTTCACCAAGAATATTTCATTACACTCCCGAAGCTATTGACAATAACAGTTCAACTGTTTTAAGACTTGACCAACTTTGTGCAGCTGGCATCATCCCTTGGACCACGGTTTTATGCTAATATTTTCAGATGCAAGCAACTATCGGAAGCTGGAGCTCAACAGGTCAGTTTGCGTACCCGTATATCCTCCATATGCATGACTCTAATTCTTTCCGTTGTAATTTCTCTAGTACTCAACCAGTGAGTTGGCTAAAGTCCATGCTAAAAAAAATCGGTTTACCTAGTTTATCGTATGTATCC…
BnaC03g69050D	CCTTACAGAAGAAAAGGCTATCATCAGCAAAGAGAAGGTGGAATACCGAAGGACACGCGCGTGTGACACGCATCCCCGTTATCTTCCCTTGATTCTCTGCATGATTGAGAAGGCTAGCGAGCGCTTCCGTGCATAGAATAAAAATGAAAGGAGACAAAGGATCTCCTTGCCATAGGCCTCTACCAGGAACAATATTTCCTCTTGGCTGTCCATTCATAAGTACCTTATATTTCACCGACGTAATGCATCTCATTATCCAGGTGATCCAAGTCTCTGAGAAACCCATTTTACGCATGACCGCTTCGATAAATGACCATTCCATCCTGTCATAAGCTTTACTCATGTCCGTCTTAATGGTCATCCTTTTACTTCGTCCACTAGGTTTTGTTCTCAGCGCAT…
BnaC04g10080D	AGACCAAGAATACTCAGAGAAAAAATACAATTGAGGTAAATATAAGTTTTAGGATTTGTAAAATTGAGATCATCAAGTGGCTGATGTTATGACCAAACTTTTGTTCCCTCAACAATTTTATCATCTTATGTCCAAGATGAGTCTTCGCAATATCTTTGGAAGTTCATCTTGAGGGGCCTATTGGTTTATGTATACCTGTTTAGTAGTTTGGTTAGATTAGTTGGTTCAATATCAATTGTATAACTGACTATATATACATTGTAAATGAGCATTTTAATCAATAAGAGATATTTTGATATTATCCTTTTTCTTGTCTCCAAGGAAGCTTGTACTTAACAGCTCTCTCCTCCTTTTGATAGCTATCTTCTTGTTTCTTGCTTCTTACGGTTCTTGTTTTTA…
BnaC04g21410D	CGATATTGACGGAGTTTCCTCCGCCGTTATATCTCCACTTTCTTCTCCTAAATTGGGTATCCGACGATCGACGGCGTCGGTTCCCGGCGGTTTATCGACTTCTCCGGTGGTAAGTATCAATCTTTCCGACACGTTAAATATTATGTTTTTTTTGTTTGTTCTTTCTGAAATTAATCGTCAATAATTAGCAATTAAATCGAATTGATGGGGGGGGTAGCTTAGATAGTTAGATTCTTAAGCTTTAGACGAGACATGGTTCCTGTATGTTGTTAGATGCTTGCTGTCTTAAACTTAATTTAAAGCTGGTGACTTTGAAAGCTAAACGCAACTCTCTGGTAGTTATTGTGTTTGTTAATATGTCTTGTCTTCACTACTTGTGTTCCATTTATTAATAAACCT…
BnaC04g23980D	GACGGATGCGTACTGTGTGGCGAAGTATGGTCAGAAGTGGATTCGAACTCGGACTATTATAGACAGCTTTACGCCGAGGTGGAACGAGCAGTACACGTGGGAGGTTTTTGATCCGTGTACTGTAATTACCGTTGGGGTTTTTGATAACTGCCATCTCCATGGAGGTGGTGAGAAGAACGGTGGAGGAGGGAAAGATTCAAGAATCGGGAAGGTGAGGATCCGTCTCTCTACTCTGGAGACGGATCGTGTCTACACGCATTCGTATCCTCTCCTGGTGCTGCATCCAAACGGAGTCAAGAAGATGGGAGAGATTCATTTGGCTGTGAGGTTCACTTGCTCGTCGCTGCTCAACATGATGTATATGTACTCGGTGCCTCTCTTGCCTAAAATGCATTACAT…
BnaC04g25550D	AACTATATAATTATTGTCTTAACTTCACAGCGGATCTTGCCGTGTAGCCAACGAACAATCACTCTTCATTCTTTTGAATGATTTTTCATAAGCGAATCTCTATTTCAAACAAGTAACAAAGCGAATCATTATTTCAAACAACAACTAACTAAACATCATCCTAACGGCTACTTATTATATTATTAGCTTCGATCGAATCTCTTTTTCTTGAGTAAGGAGGAGTCTTAGAGAGTCTTACATCTATTCGGATCTTGCATGCATCTTACGGATCTTGCACCTTAGGTAGCTAACAACCTGGACATGTTATACAAGAGTAAATCGTTAGAGGTGTAGAGCAGAGAGTTTGATGGATAAAGAACTTGAAAATATTACATGCAAAACTTAGAAGAAGAGGTGAAA…
BnaC04g28100D	ATCAGAGGTTTAAAAGAGGATCTTCACCGACCCACTCATCATCATCGCTTTACTCGTGCTTATCGACCACGGAGGAAAAGAAGGAGGAAGTTGCATCGTCGTGGATTGATGAGGAACCGTCGGTGCTGGTGTTGGTAGGATGTCGAAGGTGTCTTATGTATACTATGGTTATTCAGAAAAAGCTACGTTGCCTTAACTGCAAATGCAATGATCAGTTGATCCTGCTTTAAAGAATTTGTTCTTAGTTATGATTTCAGTTTGGGACTTTAGTATTGGGATTTTCTCTCTGCATGGTGAATTTTCTGTATTGTAAAGTCAAATGAAAAATCAAATTAAGTAATAACCTGATCATTTCTGTTTATTAACTGAGTTTGAGACGGTCTGAGAAACCTAAGCGGA…
BnaC04g37650D	TATCTTATAACCGTTATAAATTTTTATATAGCAGTAAAACATAAGATCTATAAATTTATAAATGATTTCATTATGATTTTATCACATCTAAATAATAAAATGTAATAATATAATCTATACTAATACCAAATATTTTGTAAACCAATTCATTTTATTTTAGTTTGTAGGAAACTCACTATTCGCTAAGGTATGTGGCATACTGAAATCTAACAGAGTTATTAAAAACACAAAAGGAATAAAAAGTACTTTAACAAAAAAAAAAGTAAGCAGGAATAAATTTGCTGTACTATTTAATATATATGTATAATACAAAGTTTGCATGTATACTATATGTTTATATGACAAAAATATATTATAGATTAAATGGTTTGTTTAAAGTTTAGCACAATGGGATTGGTT…
BnaC04g44130D	CGGTCAAAGTGATAAACAATTTAGTGATAATTTTAATAATTTTTTGATTATTCAGAAGACATGAATCATGTATATCAATTTTTAAAAAATTAGACCAAAGCTAATGTTTCATTAGTTTATTATACTAAGATTATTTTTTTACTAGGTTATTGTTCCAATGTTAAGCTGTCATTAGGTCTGTAACAAAAAAAACTGTCATTAGGCTATTATTTCAACAAAAAAAGAGAGCCTAATATTAGAATGGCCAGTTGTTTCAATGTTAGGGGTTTCAGCAACACACACAAAGAAAAAAGAAACTGTGCTTTTAATGGTTTACCTAGATGTTTCATTTTCAACTTTTATCTCCAAAATAGAAATTACTTTTTAGCATATGATATATTACTGAAACCTATAGTTTTT…
BnaC04g50680D	NNNNNNNNNNNNNNNNNNNNNNNNNNNNNNNNNNNNNNNNNNNNNNNNNNNNNNNNNNNNNNNNNNNNNNNNNNNNNNNNNNNNNNNNNNNNNNNNNNNNNNNNNNNNNNNNNNNNNNNNNNNNNNNNNNNNNNNNNNNNNNNNNNNNNNNNNNNNNNNNNNNNNNNNNNNNNNNNNNNNNNNNNNNNNNNNNNNNNNNNNNNNNNNNNNNNNNNNNNNNNNNNNNNNNNNNNNNNNNNNNNNNNNNNNNNNNNNNNNNNNNNNNNNNNNNNNNNNNNNNNNNNNNNNNNNNNNNNNNNNNNNNNNNNNNNNNNNNNNNNNNNNNNNNNNNNNNNNNNNNNNNNNNNNNNNNNNNNNNNNNNNNNNNNNNNNNNNNNNNNNNNNNNNNAACACTAATGA…
BnaC05g10640D	AAACCGAAGAACCCTATCCCGAACAAGTTTGCGATCCGACCTAAGCCGGGAACGATGGTCCGTAAACTCACCATGGACGCAGGAGTACTGGGCTGCAAACAAGGTCAAGCCTGCTGATGATTAAAATTACCATTTTGTTGCCTTCCAACAAACAAAGCTTGTGCTCTCTGTATTTGCTTGTTGTCCAAGAAAAGAGAGAGAGAGAGAGAGGGGAAAAAAGGAAATGAAAGTGGGCTTTTCTATGATTGGGGTTTTGTAATATTATTCTTATTAGGATTCAGTTTCCTCTATGTACAATTTTCCCCCATATATTTTCATATTTTCACTAGCTCTCGTCTTGTCTTGTGTTTGCTTGGTGCATTAGGATTTTTTTTTGGTGTTCATGAGTCATGACAAAAT…
BnaC05g12900D	AGCGTTTATCTCTGGAGCTGTCACCTCTGTTCTTCTCCTTGTAAGTCAAACCACCAATCCTAGGTGCTTTCTCTGTGTGCATGTTCCTGAGTTTCATCCTTATCTATAGTTTCAAGTTACTGTTTTCTACTCTTAACTAGATTTGCCTCTTTTTTCAGGGAGGCTCAGTACTTGTCGATTATTATTACTACAAGAGATGGACATCTTCGGTTCTGAATCTCTTGATATACAATGTCTTAGGGGGTGGAGAAAGCCATCTCTATGGAACTGAAGGACCGTTGTTTTATATAAGAAATGGTTTTAACAACTTCAACTTGTGTTTCGTTTTGGCAATCTTGTTCATCGCACTATATCCTGTTATCAGAAGAAAGTATGACCGTTGCTTGCTTGTTGTGATTT…
BnaC05g13430D	ATTTGCTTACGTTCCTCACCATTTTGTGCACGTGAAGCAGAACCTCCAAGGTCTCTAGACTAGGTAAAGAACTCATAAACGGAGTTGGGTATTCATTGTTAGGTAGTTGACTGTTTAGTAGGTGTACAAAGCCAGAAGACTGGCTTTGATGAGAATCCATACAGAGAAGAGTTAGAGAAAAGATGAAGGAGATGAAGTTTATGAAGTAAACGAAGTTAAAGGAAGCTTTAATAGAGGAAAGTAGATGAAGTTTTAATGTTGCTTTTAATTTCTTTTAATTGTTTTAGGAAGTAGTTGTTTGTTGTAGATTTGTTTATATGAAGTTTTAATGTTTGTATATGTTTTAATGTTTCTATCTAACAAAGGACACACCATAAATGACAGACATCAAGAAACACG…
BnaC05g18550D	AGAAAAAAACTATTTTATATGAATTTACATTAATTTTATGAAGCATTTTAAAAAAAAATTGCAGATTGAAAACGATATTATAAACGAAAATAAATATATAAAACTCGGAGATCATGTTGTTATTTTTAATAAATATTTTTGACTGAATTAAAATGACAGTAAATTTCATTATTCTACGACGAATAATATAATATAATAAGATTAATGATGTCTGCATATAATTATGCAATGATCATACCAGATAATTATGTTAAGAAAAAGCTTATATTATCTAAGCCAAAACAACATTTTATTAGTGTGAGTAGTTTGGTTTGTGTATATTTTAATTAAAATGTGATAGTTTTCTCCTAATGAAAATCATACTTCAACTTCCCTGCTACTCTTTAAATTGAATATGTT…
BnaC05g25370D	GTTTTGTTTTATCTTTACTCCTTAATTAATTTTATATAAGTTTTCCCTTATTCTTATTGATTCATTTCCACGAACTATATTTCAATTAAACTAAACAAATAGCACAAGTTTTTTTTTTTTTTAAATAAAGCTTACTTTATATAGACATACACAATTTCGTTGAATTTCTTATTATACAACATGTAAAATTTGTCTATGACTTTTACCTTTCTAATACCTATAGATAACTTTTCCTACAAAATATTTCCTATAATATTCAACACAATTTCGTTGAATACCAATAAATATTTGTAATATTTTTTCAAAGTTATAATCTTTTTAAGTCTTCTCATCCCGCGCAGAGCGCAAATTATCACTTAGTTATAGATAATTTATATGTATTTTAATTATAGATCTGAA…
BnaC05g27450D	ATTTATACTTCAGTTTTAATAATATAGATATCTGCTCTATTAATTTTTTTTTTGTCGGTGGAATCAACGTAAGGCCGAAGCCAACATGTTCGATCAAAACCGGTCTGAAAGAAAGCTATAAATCTATATTATAATAGTTGAGTTTTTGCTCACTTCTCAGCGCGCCACGTCAGCGTTTTGTGGGCCCCCTTTTTAAAAAGTGTGAAAAAGTGTGAAGCCCATGGCTCGAACCCAGGTTATTAAGATATAAACACCAACATTTATACCACTAAGCTAAATGATACTTTGTACATAGATGACCGAACCTAATATATATTTATGAAGGTCGAAGCCCTTGCTTCTTCGGCTTCCTCTGAGGGTCGGGCCTACAAGTGTATTATGGGTTTCATTTTTAAATGG…
BnaC05g27600D	CTTTTATAAAATGCACAAAAATATAATGAAAGGTTAGATTTGGCATTCGGGTCTTCGGATCAAATATAAATCGGTTTCTTTCAGGTCCAAGTTCTTTGGGTCTTGGGCATTTATATTCAACTAGGTATTTGAATTTTGTTTTTGTTGTTCACATCGGTTCATTTTAGTTCCTGGTTAGTTTGAGTCAATAATTCAAATATCTGTAAAATTTACTATGTAATTTGGCTACGTAATGAGTCTAGCTCGGTTCGAGTATTTAGGACAAAAATATCTAAAGAATCCGAAAAGCCAAAAAATCAAAACACAGAAATACCCAAAATCAAACAAATACCAGAAATAACTAAATATCTAAAAGACCAAAATCTTACCCGAGAACCAAAAATATCCAATATTTTAAAT…
BnaC05g27620D	GAAAATGTGATGTTAGAAGTAGAACACTAGATGTAAAAGCTAGGCATGTGTACTTCAAACGCATATCCCGGTCTATGACCCTCCTTAATTTTCTTCAACATTTTGATAGCTAGATCTATAAGGTAGAAACTTGAGAGTTCCAAATAGTCCACCCCAATACAACTTTTCTGTGGTTGGGTTCTTCCTTTTCCTCTTGGTGTTTTTTTTTTTTTTGAAAATCTTCTTGCAATTAAGACTAGTTACATAAGAAAACTCTTCGAAAGACATCCTAACAGGCTTGCCGACAAAGAGGAACCAAATCTCGTATTGTTTTTCACTATGAGCATGCAGACGATGACGAACTGGCCAAAACTGACAGATAATGAAGGATTTCGGCTTGGATATGATCTTCTCAATTGC…
BnaC05g32470D	NNNNNNNNNNNNNNNNNNNNNNNNNNNNNNNNNNNNNNNNNNNNNNNNNNNNNNNNNNNNNNNNNNNNNNNNNNNNNNNNNNNNNNNNNNNNNNNNNNNNNNNNNNNNNNNNNNNNNNNNNNNNNNNNNNNNNNNNNNNNNNNNNNNNNNNNNNNNNNNNNNNNNNNNNNNNNNNNNNNNNNNNNNNNNNNNNNNNNNNNNNNNNNNNNNNNNNNNNNNNNNNNNNNNNNNNNNNNNNNNNNNNNNNNNNNNNNNNNNNNNNNNNNNNNNNNNNNNNNNNNNNNNNNNNNNNNNNNNNNNNNNNNNNNNNNNNNNNNNNNNNNNNNNNNNNNNNNNNNNNNNNNNNNNNNNNNNNNNNNNNNNNNNNNNNNNNNNNNNNNNNNNNNNNNNNNNNNNNNN…
BnaC05g38230D	TAATTTTCCTTCGTCGAAGAGATCCACCGAAGAGAGAGGTCACTGTTTCCTTCGTCGACGAGATCAACCGAGACGTCGCCATGTCCTCGGAGATAGCCACCGAAAGGGAGAGAAATCGCCACTTCGTGGTCGAGAGGAGAGCAACAGAGGGAGAGAAACAAATGAATGAAAGAGACGACGAAACTCGCCACTTCCGCTCTACCCAATCACATATTGCCACGTGGCCTTTAAAAGCCATGCTTTCCTTCTCTTAATTAAGAGCCGTGCCTTGCGTTTATTTCATTTTTTTCTTTTCTTTTAATACCTAATTAAACTAACAAACCCACTTAAGAAACTGGGTTAATGATGCTCTTATCTTCTAAAATTGTTGATATGTGGCCCGTTTTATTATCACGTAAA…
BnaC05g39770D	AGCCGGGACAAGCGTGTTATCTACCGAATGATATCAAGAGTCATGCTTCTTTTGCTTATAATGATTATTACCAGAAGATGAAGGGTGTTGGTGGGACTTGTGACTTTGACGGTACTGCCATCACTACGCCTAGAGATCCTAGTAAGTTTTTTCCCATTTCTTTATATCGTTATGTTTAAGCGTTGTTTACATTGTGTAATTCTCAAAGCTTGATCGCTTGCGTGTGTTTTGTAGGCTATAGAACATGTGCTTATACTGGAAGGTAAACGATCTGAGCTTCATCATGTCTTTTTATAAGTTTATCTTTTTTCTAAATCTTGTTCTATCTATATCTCAGTTTAAACGCAAACGGAACGGGAGGAAACTTTCCTCCGACTGCGTTAGGACCCGCAAGTCAAG…
BnaC05g43870D	CACCACCGCGGCGCCGAAAGCCAAACCAGGGAGGAGTGACAACAAGGCGGAGGAGTTCGGGAGCGGGGTCCAGGAGGCGGAGAAGAACAAGCTTGTCTTCTTCGAAGGAAGCTCATACAACTTCGACCTCGAGGACTTGCTCAGAGCCTCTGCTGAAGTTCTAGGAAAAGGAAGCTACGGGACAACGTATAAGGCTATATTAGAGGAAGGAACCACTGTGGTGGTGAAGAGGCTTAAAGAAGTAGCGGCTGGGAAAAGAGAGTTCGAGCAGCAGATGGAAGCTGTGGGAAGGATCAGCCCGCACGGGAATGTAGCTCCTCTCCGTGCTTATTACTTCTCTAAAGACGAGAAGCTCCTCGTGTATGATTACTACCAAGGAGGCAACTTCTCCATGCTTCT…
BnaC05g49100D	TACTAAAATAAATAACATAGAAATATAAATTATGCTAAGAAAATATCAGTTTTATAGTATAACTAAATAAAATTTTAAAATGTATTGTATTCAGTGTGTAAATATTAGAAAAAAATGAAGGAGATTCTCAATTTTTTTATTCTATACTATGAATTTGTTTTACCAAACTCGAAAATATATTAATATATAATAACAATTAATAATAAAGTAAAATATATAAAACAAATCATTATACATTAATAATATCGAATAAGAAACATAACCAATAAATTATAGATTTACACAATATATAACACTAAAATGTAAATATCTTTTAAAGTTTTGCGATTGTTATCCGTTATATATTTATAATATAAAAATCTATCCGCAAATCTAGTATCAAATTAAATAATGATCATC…
BnaC05g51200D	ATGACATGTTATTAGTTTGATATTCCGTTATTGCTATTTGAATAAATTATAAGAAATTTTAAAAACATATTTCAAATTCATAATTTTGTAAAAGTAAAGAATAATTTTATAATTTCAAAATTTCAAAACAAAACAATAATTTTGCGTGTTTAGATCAAAAAAATTTGATGTAATACTATATCATTTATATTTTTAAATATAAGACTATAATAATTACCAAAAATATATCTTATTGCTGCGGATAAAAAGGATATATTTTATTGTTCTAACAAAAATTGGTTAGATAGCTAACAAAACAAATAAAGGTAAGTTCCACACAACTTAATCGATGTATATATATTAATAAAAGAAACAACAAACTAACTAAAACAAACTTCATAAAATACCCATGATTTACTT…
BnaC06g01080D	TTTAACCATATATTTATTTTATTTTATTTTATTGTATTGTATTTTATTTTGGGAAATAGGATCGTATAACCATGAAAAAAACGTAATTCACAAAGTAGCTATTTAACCTAATGTTTCTATACACACTGTTACAATTACATAATAATACGCTAATACCCCTGAAACATCACCGGCTAAACCTGCTGCTATAATTAAATAAATATTTTAAGGAAAATCCCTACAAAAATAATTCGTGTCTCACCGTCGTTCACATCTTTCTCTATTAACTTCTGTGGTAAATTTGTAGCAGTCGAAAGGTCTCCGGCACCGAATTCCTCCAACGCCTCGACTTTGCATGCAATCGACAGAGTTTCCATCTCCTTCGTCTTCCATTGTCATCTCCTTCGTCCTCCATTGTCA…
BnaC06g03670D	TGCTTCTTCCTTTAAGGCGAGTGGTGTGGTTAGCAGGAGTTCGTATAAGGACTTGACAGTGAGTCAAGTTGTGAGGATGAGAAGAAGTGCGGTTGATATGGACGGTGTTACTTTTATTGACAAGTCCGCGTTTTACCAGATGTTGATGCATTGTCTTCCTTCTGGTTCTTCCACCAAGGGAGAGCCGCAAGGAGAGCAGCTTGCACTGCCCTTTCGTGCTCTTTCTTGGGACTGTGCTGAGGTTCATCTTGCTCTGTTTGTGCATAGAGTTTCGGGTTTGCCCAAGGGTTTGTATTTTCTAGTGAGAAACGAGGATCATCTCGGTGATCTCAAGAGGGCTACGAGGTCTGAGTTTGAGTGGAGGAGACCAGATGGTTGCCCTGATGGGCTTCCTCTGTA…
BnaC06g06060D	TATTATATTATTTAGGCTGTGGAAAACTTTACACCACTTGTAAAATACTCACGAATCAATCCCTTGTTGATTCTTTCTTTGATTGTCAATAAAATTAGTAGACTCATGTTGTCTTTTGTGGAAAAAAAAACTATACTGGCTTGAATAGCCCATTTAGGGCCCATTAACTATTAAATTATTGGGTATATATTAAATTATTTTTAACTGTACTTCTGGTAAAGCTTCTAATTACAGTTCTCATTTCTTCTTTTTCTCCCGAAGATTCTCTCTGGTTCTCCGCTGCTCGACTCCTCCTCCTTTAAGCCGATCAAAGGTCAGTTGTTTATTAATCTCCGAAGCTTCTTGTCTTGATCTGTTTTTTTTCTCCAATTCTAAGATCATATTCAAAGACGGTGCGAT…
BnaC06g10370D	NNNNNNNNNNNNNNNNNNNNNNNNNNNNNNNNNNNNNNNNNNNNNNNNNNNNNNNNNNNNNNNNNNNNNNNNNNNNNNNNNNNNNNNNNNNNNNNNNNNNNNNNNNNNNNNNNNNNNNNNNNNNNNNNNNNNNNNNNNNNNNNNNNNNNNNNNNNNNNNNNNNNNNNNNNNNNNNNNNNNNNNNNNNNNNNNNNNNNNNNNNNNNNNNNNNNNNNNNNNNNNNNNNNNNNNNNNNNNNNNNNNNNNNNNNNNNNNNNNNNNNNNNNNNNNNNNNNNNNNNNNNNNNNNNNNNNNNNNNNNNNNNNNNNNNNNNNNNNNNNNNNNNNNNNNNNNNNNNNNNNNNNNNNNNNNNNNNNNNNNNNNNNNNNNNNNNNNNNNNNNNNNNNNNNNNNNNNNNNN…
BnaC06g11310D	AATAAAGAAAGGTTAGAATTGGCGACTAGTGCTCGGGAGAACAAAAACTATCTAGCGGGCGAAAGATTCCACAGCACTTGGGAATCATATTTTGGTGGCTCCTCGAAAGCGTATTCGTCAGATTTAACAAAGAAAAATGACGATGCCAGTCGTCCGTCTTGCTCGGGTGACGCTCACTGATGTTGTGGCCTGGCCTCATCTTTACCGAGAGAAAACCGTTCGGCTGAGGCTGCGTCGAAGTCAGTTCTTCAAACACTCGGACGCTGAGCAAAAAGTTTGCTTCCACAGCCATCACAATCAATGCCACCACTATTCGGAACGATCCATTCACGAACTGGCTGATAGGAGTTTCTCGCCGAAATCAGAAAGACGTTATCAACCAAGGAATGGGGAGCTAGC…
BnaC06g16140D	CAAGAATTGGTAAGGTGAGAATCCGTCTCTCTACTCTGGAAACCGATCGTGTCTACACTCACTCATACCCTCTCTTGGTGCTTCATCCTAACGGAGTCAAGAAAATGGGAGAGATCCATTTAGCTGTGAGGTTCACTTGCTCCTCCTTGCTCAACATGATGCATATGTACTCGCTCCCTCTGTTGCCTAAGATGCATTACATCCATCCTTTAACCGTTGGCCAGCTTGATAACCTGAGGCATCAAGCGACGCAGATTGTGTCAATGAGGCTTACAAGAGCAGAGCCGCCTCTAAGGAAAGAAGTGGTCGAGTACATGCTTGATGTTGGCTCTCACATGTGGAGCATGAGGAGAAGCAAAGCGAACTTTTTCAGGATCATGGGGGTGTTGAGCGGGTTGA…
BnaC06g20310D	AACAAAAAGTAAAAAAAAAAAATTGTTTAAAGACCAAAATATTAATTCAATCAAGAATATAAATTTATTTTTCTGTATAATATTTTTTAAATAATTTTTATATAAATTTATCTTGCACAAGGCGCATGTCTTATCCTACTAGAAAATAATTGAGTACTAGATTAAGATCTGCGCCTATGAACATTATATATAAAAATTATTTTATATATTATATGTTTTTACATATTATGAAATAATAAATATATATCGAATAAATAAAAGTCAGCAACTATTACATATATAATTAAATTGGTGTGAACATATAAATCAATTTTTTAATCCAAATATCATTTTTTATTTGATAGGATATATAATTAAATTTAAATGATATTAACATACATAGTATATTTTTAATATTAA…
BnaC06g27370D	GCCTGAGAATCAACTGCTCGAGGTAAAAGAACGTCCTCCTGTGAGAGACATGCTGCCTAAGCTGCACAGAAGCAACCCACTGATCAGGGTTAGCCTGAAACCTCGAGCAAGACTCGCAGAGATTATCCCTAACGGTGTACTCGACGGGGTAAGACTGCTCGAGCACTGCGCCGTTGAGGACCTCGGCTTGAACCGTGAGCTTGACTTTGATACGTTTGGAGTGGGGCTCGGTCCAGACGAACTCGGCGTTCTTGAGCTTGACTTTGTTGAGGTTCTTGAGGCGTTTGATGCAGAAGGTGAGGAGCTCTTTGGACTCCCACTGGGCTTTGATCCAGGTCTTGGGGGGCTGGAGGTAGCAGCCGCACTCGGGGCAGTAGAAGATTTGGATGCTCTTCTGGA…
BnaC06g30850D	GTTGATATTTGCAAGCCTTAGCACAATATATTTGTTTTCATCAGGACCAAGTACATAAAATATGTATATATTACCAATATTCCATTCTAAAATGCACACGAAGACATGTTTACAATGAGAGAAAACCACATTATGCATATTTCAATTTGATCATTTTTAAGACTTTCAATATGAGACATACTCACGACTTTCTCTATGACAGTGTTTAGCAAAGATCTCAAGACCTTCTCTACAATATTCTTTAGCAAAAGAAACTTGTAACAATTGTTTCCACATACTACACAAACGGTCTTTGGAAGGTGTTCTCTAACCGAATCAGTCATCACATTATTAGTGTCGTTCACGACTCTAACGTTTGGACCATCTTGATACTTTCCCATGCATTTGCAAGTCAATCAG…
BnaC06g36210D	CATATTAGTTGCTTATGTGTTATGTATGCCTACATCTATCTCTGTTTTTCTATGTGCAGAGCTTTTGTTATAGCTGTTTCTTTTGCCAGTATGGTTTTATTGTCAAGTATTGTGAACATTTCATTTTCTAATGGAGAGTAAGAATCTATAAAATGTTGTTTGATTAAAAAAAAATAAAATTAAAGCTTAAGTCATTAGGGCCTAGGGAATCAATAATCTGTATAAACTCCACTATTCTTCAAACTTAAAGTTTGGAGATTAAAATGTTCTAAAATCCAAAAAAGTTTCAACCTCATTCAACGTCCATATACAAAACTCGGTTAAAAAAGGAAAAAAATCTGGTTCAATCAGTCTTTTATTAAATTCATGATTTCTATTATTTATTGGAAATTTCAAAGA…
BnaC06g39290D	TGAGTAAGGAAACAAGATCCGAGTTAAGCTGTTAAGCATATGGTTTAAGATATATCTGTTGTGAGCCAGTAAGAGTGATTTAACATTTAAGTTAATATAACAGGTTATTTTTTTTTAAAACAAAAAATAACTAGTAAAACTTAATTACAGATTTGTTTCCTACAAACACTTCATGTTTTCTCTTATGAAAGAACTTGTATATGTGTTTATCGATGACATTATTGTGTAAATTAAATAAATACTGACCTTAACAAAAATTGACATGTTCATTCACAGAGCAGTCAATATTTATTAAACCTGTTTTGTTGGTTTCTAATTATATAGTTTCTTCTTTCTTGTACTACATGCAACGTGAATTAAATTAAGAGCAAATTAAGGAAATATACTGTAAAATGTGAG…
BnaC06g41780D	CCACTCTATTTTCCTTGCCAGGCCTGTACTCAATCGTGTAATTCAATCCCAACAACTTAGAAGCCCATTTCTGTTGTTCCACCGTGACCGCTTTCTGTTCTAGCAAGTGCTTCAGACTCTTCTGATCAGTTCGAATTGTGAACTGATGCCCCGTCAGATAATGTCTCCATTTGGTGACGCAAACACTATGGCCAGTAGCTCTCTCTCGTAAACCGACTTCACACGACCCTTGCTAGAGAATCCCTTACTGATATACGCGATTGGTCTGTCATCTTGAGATAAAACCGCACCAATGCCAACTCCTGAAGCATCAGTTTCCACTACAAAAGGCTTAGTGAAATTCGGAAGCCTCAATACTGGTAACTTGCACATTGCTTCCTTTAGCTTAGCGAAAGCCTT…
BnaC06g41980D	NNNNNNNNNNNNNNNNNNNNNNNNNNNNNNNNNNNNNNNNNNNNNNNNNNNNNNNNNNNNNNNNNNNNNNNNNNNNNNNNNNNNNNNNNNNNNNNNNNNNNNNNNNNNNNNNNNNNNNNNNNNNNNNNNNNNNNNNNNNNNNNNNNNNNNNNNNNNNNNNNNNNNNNNNNNNNNNNNNNNNNNNNNNNNNNNNNNNNNNNNNNNNNNNNNNNNNNNNNNNNNNNNNNNNNNNNNNNNNNNNNNNNNNNNNNNNNNNNNNNNNNNNNNNNNNNNNNNNNNNNNNNNNNNNNNNNNNNNNNNNNNNNNNNNNNNNNNNNNNNNNNNNNNNNNNNNNNNNNNNNNNNNNNNNNNNNNNNNNNNNNNNNNNNNNNNNNNNNNNNNNNNNNNNNNNNNNNNNNN…
BnaC06g42330D	CTCACTCTACTTGATGGTGCTAAAGAGACTCCAAAATTGGCTTTATTCTGATTTAAGAGATGCGCATTAGGCTAAGTCTCAACATCGTTGTTGATCTGCTTTTCAAGGAGAAGAGATTGTCCATTGATGTTTCTTGTAATTGAATTATTGCTCTCGCTTGAAGATGTTTCTTGCTACTTGCTGGCTGAAACTGATATTGAAAACGACAAAGCTTGTTTCTTTTTGTTGCAGATGCTAATGGAAATCAGAATGTAATTTATTTCTTGACACTCCTTTGTAGGTTAGCATAGATGAAGCCTGTTCGGTTTTCTGAATTGTGATAAAGAAAAGTAGACAACAAAAAAAAAAAGAAAGAAGAAACATGGGAGGTTGCTGTTGTTGTTCTTCACGAAGAGCTGT…
BnaC07g04570D	AAATTCATATATTCCTTGTATAGCTTTGAAGATGATTCCAATTGGGTGTGATTCCTTGTTGAGTTTAGAATTCATGAAAATTGGTTGCATGGAAAAATTTCTCATGTTTGGTGAGATACTCTGTTTTGACTGAACACATATCTTGGTTGGTTTTTTGGTTAGCTGATTGGTGCAACTGGTTGGCCTCTGGTTCAGCTACTGATTTGAGCCGCATCAGAGATGAAGAGAAGATGAAAAACTTAACTTTGACTCACCGACCGCTCAACATCAAACTCCAAAAGAAAAAGGTATGTTTGTTTACTTCAATTTTTTCTTGGACAGATCTATTTAACAAATCCGGGCTTAGTTTTTATATTATCTCCAGACATGGCCCATTAGTTTGACTTCTATATTATATTT…
BnaC07g05830D	ACGGCGAGAAGATGAGTGCTTCAAGGTTCATAAAGTGCGTCACCGTCGGTGACGGCGCCGTCGGCAAGACTTGTCTACTCATCTCATACACAAGCAACACTTTCCCCACTGTGAGTTCACTCTCCTCTTTTTCGCCTAAAGTTGAGATCTTTCTTAGAAAAATTTGCTTAGGTTCTCTCAAAGGCTTGATCTTTTTGCACATCTGCTTGTTATCGTGATCAGTAGAAGCTTTAGAGATTTAGTAGCTCACGGCAGTGATGTTACTTTACTGATGTATAGGATTGAGATTGTCTGCTAGTCAATTGTGGTCTTTGAGATGTTTGTAATCTATTTATGTATGTTCTGAGCTCTGACTGATCCATTGTTGTGGTGACAGGATTATGTGCCAACTGTGTTTGA…
BnaC07g05960D	TAGCCAACATAGATCTGAGACTTTAGGAGCATTTTAAGAATCTGCTGAGAAAGTTATATATTTGGAGATTCAAAAAGGATCTTCATTGTTTTTTTTTTAATATAAATTCCAGTCTGAAAGATTCAAAAAGTTTATTTAAAAAGATTGGAAATTTAATGGAAAAGTGAAAATAGAACATACAAATGAATACTACGGCCATAGAAAACAGAATTATGATTCTAAGCTCAATTAATCTCACAAAAAATTACTATTCTTCACAAGTCTAACAGGAAGAACAGATATGCAACAAAATAGGAGCCTTACCACCACATCATTAAACCAAACCGAGCAAATACTTGCGTTACCTAAACCGAAACCAGGAAGCTAGGCTATAAGAAAAGTGTTCCCAAAATAAATCCC…
BnaC07g13160D	CTTCTAGAGATGAATGGAGATTAAGTAGCAAACAACGAGCTAACATGGAATCTTGAATGACTCAAATGACAGCAAAAGTGTAGAAGACTAAGGAAGAACAATAACAAGAAATGCGACTACCATGGAATGGAATCTTGAAGTGGCAACAAGAGTGTATAAGACTAGGGAGGAACAAGAGAGAGAGAGAGCAATGAGACTAACATGGAATCTCGAATGAATCATATGAAACCAGGAACAAGAACAAGAACAAGTAAAGAGACTCTTAAACTAATCATATTAGAGCAAGAGTACAGGCAAGGAACAAGACTAACATGCAAATGAAATCAATGGAAAAGACATAGCTTTCATAACACAATGCAATCCCTAGGATCAGATCAATAACTCAACGAAACAAGTGAC…
BnaC07g21870D	ATAGGCTTGAAGCTGATGATTCTCTTCTGCATATTCCAGTTTTGATCAATCCAATGAGCTGTGACGACCATGTAGCTGTAGGATGTTGTAGGAGTAACCCAAATATCGGTGGTAAGAGACACTCTCTGCTTCTCAGAACTAAACAACTGCTTTAAGCTAGATTTCTCCCTTAGAAACATTTCAAATATGTCTTCGGTTGCTGTTCTCCTGCAGTGAACTGTGTACATAGGCAAGATGTTGTGACAGAACCTCCTAAACCCTTCAGATTCGACAAAAGAAAATGGCTCATCATTCAGCACTATCATTTCATTCACTGATCTCCTAAACAAGGCATCATCATACTTAATGGCTGTCAATACACCACTACTATCTCCACCTAGCACCTGCTGTTTTCCAGAT…
BnaC07g29090D	TTTACTCACCTTAGAGTTGGTTCATCAACTTCCATGTAGTTAGCGAGCTTAGCAAGAGAGATGGAGGAGTAAACTTTAAGGAACGTCCTCACTCCTGACAACAGCTGCTGCTGCTTCACCTCATAAAGGAACATCTTCAACTGAAGCCTGTATGCATCCTGAGAGACAGCAACACACAGCCTGTTTAAACACACAACTCCTCTCCATAATTGTTTAAAAATCCAGTTACTACCTGATTGTAATTGACAAGAGGCTCCTCGAAACTCGGCGCTGAAGGGGTGATGAACTTGGGGCACGCGTAAGAGAAGAGCTCGTCATAGATACCAAACTCCTCGTCGTCGCACCTCTGCATCCTCATCATCTTCTCACCGTACTTCTCCCGCAGCTGAGAGTTGACAG…
BnaC07g46220D	AACTTTGCCATCGGATGAAAATGTTCTCTACATTCTAATCAGAATGTTTTAGTCACACAAACACAAAGTATTCATCTTTTAACGTTCTTAATTATGCTAGATTTTTAACTGAAAATAATTCAAATTAAAAGTATATGTTATAAACGATGTAAAGAAACAGAAATAACTGAAAATAATAAATATAGGAAAATATATTTAGTATTATAGTGAAACAGAATTGTTAACAAATGACTCATCTTTTCCTAGCATCTAACAAGACAACGAAAGAAATAAAAGTAAATAGTTCTTTGTTAATTTTACCGGAGTTATAAATGTCATCTATCTACCGGAGTAGCTTGGTCAAGGACAATGCAGCCCGTCTTGAACATTAGTTCTTTGTTAATTTGAAAATTAAATAGC…
BnaC07g51150D	GTTTTGATCTTCTTTACACTTGTAATCAGATTCTCTTTACTATAAGGAGATGACGTGTGTGAACCATTGTCTCTTATTAAGTATTTACCTTTTTCAGAAACTTCTTGTTGAAGCAAAGAGAAATCTTGGAGAGATACTGTCCGCTTTTGAGTTTCTTGATAACAACTCCATGGATTTGGTAAAAGCTTTTAGGACCTGTTTGGCATTAGTCTATGATTTTTTTTGCTAAACCGATATTCATTTGACAGGTACTGAACCACTTAGACGGTGTCCGTAATCCAGTTTCCTCTTCAGAGAACTTTTATATTTTGATAGAGACAACTGGAAGTGGTGAAACTTATGACAGGTAAAATGAATTTGTATTTAAATCCATTGAGAGAGTTTAGTCTAAGTATGATT…
BnaC08g06250D	ATCACAAAATCAGTTTTCAAGGTTGGTTTTTAGATCAAGATAAATTTATATCATTTGTTCAAACTATAATGAACCGATTTCAAGGCCGATTTAGATTTAGATAAATTTTGACAAACAACTATGTGATCAAATGATTTCAACTTAGTATTTATTTTAGCCTATGTCATAACTATTTAAATCAAGACTATATGTTATAATATTTTGATAAATACTACCTAGTCAAAGATATACATTTGAAACAATCATAAAAGTTTTAAATTTTGATCAGTTACAATATAAAACATCAATGGTCAAAGATATGCATTGATTAGGATTTAAGTTTTGATATCTTTGGGTTTGACTGAAAGATTATGGCTGAAAAGATTGTGGCCGGAAAAGGTCATGGCCGGAAAAAAAAAT…
BnaC08g12720D	CACCCATTATCACCCACTTCTTATTCTTGAACATAGGAGCCTCATAATGACATTTTACTTCCTCCCATAGCCTTCTCCTCTCTTCCACCGTGTTTTGAGCATAAACAAAAGAACATAGAAACTCTTCTGATTCTCCCGGCAACAAAATTGAACAAGTGATTAACTGGTCACTTTTGTAGACCGGGGTCAATCTAACTGACTGCTTCCATACCACCCATAACCTCCCTAGCTTATTATATTCATAATTCGCCATAAACTCCCAATCTTGAAATACACTAGAGACAATCTTCATAGCTTTATTTTCCTTCCCCTTGTTTCAATCAGACATCCAAAAAGAAAATTATTATTCCTCACCCAACTTCGAACCACATCATGTTTAGTTGTTTGGTTGAAGCCCCT…
BnaC08g16110D	ATAAGATTACTAGAGGGGTGTCCGCGCTTCGCGCGAAATATTATTTTACTGTTGTTAATCATGACTTTATTGATGATATAATCATGTGGTCGTCTTTATCTGTTAAGAGCATTATTTGGTTTTTTATTTGTGTTATATAGTAGTAGGTGGTAGGTTAATATATTTTATGTTTGTTTTCTCACTAATGTATTGTTGTGTGTATAGTAGTACTTGTTAGTGGTGCAATGAATCTATGATATAAAGCATATTGTATTTTTTTCATATTTTTGAACATTATTCCTTTAAGATGTTTTTTCTTCTCTCTATATTTTGACATTTAGTTGTCACCATCTATGTATTTCGTTTACCTTTCCAGCGTACAGTGCTTCTCACCATCACCGAAAAAGACTCATCTCCGTG…
BnaC08g17090D	ATGTGCTTCACATGCTCGCACGTTTTCTCTGATTAATGGCTATTCTGCTCCCTTAGAGGTCTACAAGCTTCTGGAGCACCATGATGATGCTGGACCAGGTATAAAACAGAACGCTTCAATCATTACAAATGCAAACAAAAGTGAAGATTACATCTCACTTTTACTTCTGCAAAAGCAACAAAGTCTTTTTTTTGTCAAAAGTTTTCTGATACTGTTCGGTTTTGTTGGTTGTGTCAGGTTCTGTTCTGTGTGTGGGAAGCGAATGGCATCGATACCCATCATCGTTTTTCGTGCCTGACTACATTAGCGAAGTACGGTGGATCGATGATGGTTTCCGAGGTCTTCTTCCGTTCCCATTTAACAGTACACTTGGAGGCACTGCAGCATCACCTTCATATT…
BnaC08g17300D	TAAAAAAACTTGTTCTATAATTTTCCACGAGTCCAGGAAAGTTTGATGATTGGTTACCCCAGGGCTAGCACCATCTGTCATGAAAATATCATTAGGATCAGCAGGGAAACCATCACGGGCTTCGATTCCAGCAGCAATGGCATCACGTAGTCCCTTGATACCCTGAGACAAAACAGAACATGTAAGAAAATGAATCATTCACTGAGAGAGGGAGAGATGCTGTGTAAGAATGACAATGCGCCATACCTGGCTGTGGCTGTAAGCACCGGTAGCTTTCCCAGGAATCTGGTCGAGAATCTTCCAAGCACGGTCAATAGAATCAGAACTGATAAAAATTGCAACATCCATTGTTAAACAAAACCTTATACCACCAGAGTAGTGAGGTTAGAACATATAAAT…
BnaC08g23790D	GACTAAGCTGAAAATGTCAATTGGGTTTCCTGAAGAAAACAGAAGCATGATTGGACCTTGGTGAATTAATGAGCAGGCCCGGGGCGTTAGAGTTTTGTTTGTGGGTGCGTCGCAGGAGATTAGAACCCGCGTAACAAACTCTAACGGTGATCGTCTTCTCTTTATAAACCTGAAACAGAGAGAGATCACCATTCTTGTAACTCGAAAGAGATAAGCTTTTGTAAACACTAAGAGAGAGTTAGTGGATTACCGATTCTGAAGGAGATGTACCTCGTCGATTGACAGGGAACTCTAAAACGTCTTGTGTGCATCGTACTTTTCTTCTTTGCTTATCAACGAACCTCGAGTCGATCGTGTTAGGGAGTCGCGAACGTGCGCACGTAGAAACAAGATTCAATC…
BnaC08g26190D	CATTCCTTGCGGCCCTTCTTTCAACCCCGCACTCCGAGTTGTCGACTTGCTGGAGCCAAACTCGAGAGCTTGGAAGCTAGACCTCCTGCGAGAACTAGTGGCCCCCGAGGATATCCCCCTCATCCAGAGTCTTCAACCTACGCGATCCTCTCGTGGAAACAGGTACTGCTGGAGCCACACCAAGTCAGGAGTCTACTCTGTAAAAACTGGATATGCTCTGGCCATGGAAACAATGGATGCTTCCGAATCTGCTCATGTCCTGGAACCAAGCGCCATGGCCCTGCAGGCCCGAGTTTGGACACTCAAAACCTCGAACAAAATAAAACAATTCTTTTTGCCTCTATGTAAACTAAAATATAGAAATTCAGTAGTATTTATTGTGATGATATTGCTAAACTC…
BnaC08g28860D	GAAACAGAACTGAAACCACATAACACAGGTACATACTACCTAACAACCACCAAGCACAAGATAAAAGTATCTCACACTGCAGCAAAATTCACATGAGCATGCTTAACTACTTCAAATACACATTGGTGTGACAGCAATCCTCCACCACAAAATACCCAACAGTTTCATCGTAGTAACTCTAGGTTCCAGGTACATTAAACCCAAAACTTTAAACTGCACTGTAAAACTATCGAATTCAAATTCCATAATCCTCTTAATAGATACTACGCATTGGGATCACTGATTGAACGTTGTATACTCAAGAGGGCAAACACAAAGTAAGAAACTTTGCCTGAATTGGAGACAAGGCAGACAAGTAGCCATCAAAAGCCGAAGTCGAAGGCCACACATCAGCCACCG…
BnaC08g37880D	GAATTTGAAGGTGAGAGAGACTACACGAAGAGTGTGAGGATTCTTTGAAGTCTCTTTTCTTGATCCATAAGATTGAATGCCTCAAAACTAAAAGATGAGTTCATATATTTCAAGTAGATTACATAATTAAGAAAAAAAGTCTAGTTACCTATTCTACAAAAAAAAGAAAGAAACATAGAAGATCTAAGAAGGAAAATGAAAGAAAAAGAAAAGACAAAAGAAATGTAAATTTAAGGTTTTGTTGCTGCTGTGATCTGCTGTTTCCTACTTCCTTGAACACCAACAGGGAGGTTATACCTAATTCCGAAAAAGAAAGCACACTCTTCATGTCAGTTACAACTAAAACTCGTATTTGGGGATGCATAAAAATCAAAACTGGAATGTTTCTTGTTTCTTCTT…
BnaC08g38130D	TCACTGCCTTGAGCCTTCTTTGACCTAGCAATTTAGTTTATATCCCTATTTTGGCAAAAAAAAAAAAAAAATGGAAACGGGATCAGTATGCACGTCCTTGTGTCCTTGATCTAGATTTGGGATTGGCCCGAGATTAGGATGATGAAAGTTAAAACCTTTATTATCACATTTGCTCACTTTATCACTGATTCTCGGCACCATCTTAAGACTTGGTTTGGTTCTGGTGACAGGTACCGTGCCATCACTAGTGCATACTACCGTGGAGCAGTTGGCGCACTCCTAGTATACGATACCACCCGCCGTGCAACATTTGAGAACGTAGACCGGTGGTTGAAAGAGCTCAAGAACCACACAGACCCAAACATTGTGGTGATGCTGGTTGGTAACAAATCTGACCTG…
BnaC08g39660D	ATTCATTACATCTCGTCTTGTCCCATGTGTTGTAAGAAGAGAGAAATATTTGATATTATTTTCCTGGGTGTCAGTCAATAGGCCTTTGTCTGTGCTCATAAAAAAAATACAATGATTGACATTTTAATTTAGATCTGTAGTCTGTACTGGTTTAGGACCTTGTTCTGGTAATGGATGTTTCCAAGAATTGTGTGCCGTTGATTGAACTCTATTGTAAGACTAATTACAATGGTTAGTGTATTCAGCACCCTTCTTTTTTATTTTTTTACATTACACATCACTCTCTCTTTCATCCACATCATTAATTCAACATCTATTTTCTTTTAGTAGCAAACAATAGTTTTTTTTGAAAAAAAATTCAACACCTTACAATTTTAATCTCAACTAGATTTTGACCCG…
BnaC09g11960D	TTAAAGAGTCGATCTAATTTTGATCGGCCAAGCCTGACGCAAATCGACCTGTGGAACAATACAATACCAAAATCTTTTCAAAGATTCCAAAAGTTGATCCTTTTCTGGCAACATCATAACCCAAAAGGAGAAAGAAACACAAAGACTTTCCAGAATATCTTGTATAATGATGATCACTTGTTTCGGGAAGGCTAGAATCTCAGGGAAGTTTCGGAAGAGAGACTCTTCATCGTCTTCTCCTCCAAGAAACTGGACATCTAAAGACGATAACACTGAAGAAGAAGGCAGCAAGATCATCTTCTTCGGGGGAAAGAACCATTCATTTGATTTAGATGATCTGCTAAGCTCATCAGCTCAAGTTTTGGGTAAAGGCGCTTTTGGTACAACCTATAAGGTAAC…
BnaC09g12280D	CAATAAACTTATCGGCGCAATACCCAAGTCTCTTCAAAGATTCCAAACTTCAGCGTTTTCCGGAAACAACATAACCGGAAAGGAGACACAAAACAAGACTCCTTTCGGGTTAAGCCAGCTTACTTTCTTGCTCATTCTCTCCGCAGCTTGCGTTTTGGGTGTTTCTGGACTCTCCTGTATAATAATGATCACTTGTTTCGGGAAGTCTAGAATCTCCGGGAAGTTTCGGAAGAGAGACTCCTCCTCGTCGTCCACCACTCCTCCAGGGAACTGGACATCCAGAGACGATGACGCTGAAGGAGGGAAGATCATCTTCTTCGGGGGAAAGAACCATTTATTTGATTTAGACGATCTGCTAAGCTCATCAGCTCAAGTTTTGGGTAAAGGCGCCTTTGGTAC…
BnaC09g17320D	GTGTAAGTTAGCCCAATCAACCATTTCTGTCGCACTCTCTGAGCTTATGGTACATTGCCTCGGATATCTCACATCATTGAAACGTGAAAGCAAACACAAACAAACAACAGGAGCTAATGTGAAAACATCTACTAAAAACACTAAATGGAGCTTTAACATATATATATACAAAAGCGCATACACTAGCTAGCGAGCTTGAAAGCATCAATGAAGAGACCATAAGTGAAACCCATCTTGAAATTATTGAGAAGAGCGATGGGGAACGTCACGGTGGTGCGGCTGTAGTAGAATCTCGTCACATACTCGGTTAAAAGAACGCACAAAACCGCAGCGATAACGTCGTTCACTCCCAAGGCTCCAAACGAGAGAGAGATGGTCTGCGCGACATAGAACCCACCT…
BnaC09g29580D	TTATCAGGATCACCATATATACTGTGAGAGAGAGAGACTAATAATTTCTCCTTTTATGTATTTGAAAATTCAAAATAGGGTTACAATATTTCAGTTCAGTCTATGTAACGGCATATATCTACCTAGCTTAACTAAAAAGATATTATTGATCTGTCACTTTCTATCAAGACAAGAAAGGAACTCAATTCATACATGAATTCTAGGAAATACAATTATCCATATAATAATTACACGGATCTTATCTAAGGAAGAACAGTAAAAAAGATAAATAGAAAACATGATGAACAACATACCGTCCTAGTTTAAGTTTTTAGTAACCAAAAGAAAAAGAATCCATTCACAATCCAAACCGGTCTTTCTAGTGCTCCCTTCAAAGTTTATGAACAAGGAGGAAAACTG…
BnaC09g34500D	TTGAATGATATGGCTCAAACCACCCTGGATCGTCAGCAAGCATGCAAATGCTTAAAGGCCGCTGCACAGGGCATCAACCCAAGTATAGCCTCTAGCCTTCCTGGAAAGTGCGGTATTAGCATTCCATATACCATCTCCAAGAACACCAACTGCGACACGTAAGCTTTTTGTTCTCTGTCGGTTAAGTTCATGTTTGCACTATCTTTATTTGTTTTTGTTTTTGCGAACTGTTATTTATCTTTTTGTTTTTAACTTTATATTACTCAATCTAGAGACTGTTTTATTTTTTTTAACGAGCCAAACTTAGATTCTTGGTCGATTGTATTGTTGCAGCGTCCAGTGAAGTGGGAACTCATATTTATCGTGTGGATGAAAAGTAATTGGCTCAGCAAAAGCAAA…
BnaC09g51120D	AAGTTGGGCGAGGGAAAGCCAGAGAATCAAAATCTTGCAATAATCTTTATTCGGGGTGAGGTTGTTTCATCCATCAATATGAACTTGGTTAGTTATTGCTAATAGAAAGTTTTTTTTTAACATTGGTTAAATAGTCAATATATCATCATATAATCTATGTTTCTATTAGATATGATTAGGATCAACTACTTACCACATATGCAATATATGCAATACCGATGAACAACTTCACGGACAACGATTTCACAATATAGCTTTTATCAATTGATAGGAAATCTTCCATTTGTTGTCAAACTTATAACGCATATGCACAGTTCTGCATCTTCATTTTTCATCCAATTTAACCTTTGTTGTTCCAAGTAGACGTTAAACCTATATGGATTTGATAAATAACTAAAA…
BnaCnng21490D	TATGTATATTTTAAAATAAAAACAATATATATCTATATATCTATATATATAAAAATATGTCCGTCTCTCTCCTGTGATGCCACGTCATCAAGTCGTGCGTTATGGGAGTGACACATGTCCCATTTTATATATGGGGCCAAAATAAAATAAAAGGCTGTCAGGGGTAATTGAACCCATCACCTCCAGCATTGGTAATTTCTCTTAGAACCACTAGGCTAAAGTCACTTTTTATAAATATGTGGCCGCGAAAATACTTATTATCGTGTCGGCTGGAAGCCCATGCTTCTTCTGCTTGTGGCCAGGGCCGGCACTGAACTGACATCAAGACGAAGATCGTGAAGTTAAAAACTTTGCTCCAAACAGTTTTGCAATGTTTCCAACCTTTATAACTTGATGCAT…
BnaCnng33990D	CTCAAACACCAGAAAACGGTGAAGAGTCTGCTTGTGTTGATATAAGAGAGGTTTCAGTTGAAACTGCTAATACTGAGTCTGCTCAAGAAACAGTCGATGGTATCACTCTCGGGGTTCCAGCTACAACATGCCCGTGTAAAGAAACAGAAAGCAAACTACAGACAGAGATTGATCTTGAATCTACTGAAGAAGATATAGACCCCAAGAAGCTATCAACAGACCTCTTTGTGCCAATAGAGGAAGAGGAGGATTGTCCCATTTGTTTGGAAGGTAATGTCTTTTTGCCTTCTGTACATCTCCAAGACATAAAACATCACTCTGTATGAATGTGAATGGTTTATGTATCTTGTCTTTGTTATTGATTCAGAATATGATATGGATAACCCGAAACTTCTAGCC…
BnaCnng40140D	ACTTGGGAGAGCCTTCTTGTCAACAGTGGGAGCAGTGCACAACTTGCAAACTAACCAGTTGTGCCAAACGCTCATAAATCCTCATGTCCACTACAACCCTATTCCAGTCAAGAAGCCACAGACGACCTCCAGAAGAATTAATGATCCTGGAATCATTGCAGCATGCCACTGTGGAGCCGAATACGAGACAAAATACTCGGCGTCGATCGAAACTCACACTGCAACATCGATCGACAGTGCCCAGCAAAAATCGACCGACATAGCAGGAGAAGAATCGGTCGACAGTAGTCAAAGAGAATAGGAAAACGATTACTACAATCCCACTATGGCAGGACACACGGAGGAGTATGGTGAAGATTATGAGGAAAACGAGCTATAGAGCAAAGAGCGATTCTTGAC…
BnaCnng46390D	TGTATGAAAAGAAGCGACCTATATTAGCCTATGATTAAGAGTTATGGCTCAAGCAAAAGGTGTGGCTTCTCCATTGATACTTGATCTGCTCAATATTGTTAATCTTGATTCCGGAGAGCTTCTCGCCATTAAAAAGGTTAATTTATTAATCCATTTTCGATTTTGGAAACTGTAGTCATTTTCTGCAATTTGGTTTTTATTTCTTTTTTCTTTGGAGTTTGATTCCTATGATGAGTTTTTGGTAGTCCATGAGATATCCAACCTCATTTGCTCTACATCAGTAGTAAAACTCATCACCTTAATTCGTTTGATTACTCCATTATTCTATTTGTGTTTTGGTGTTTACTCTAACAGTATTTTTGCTGTTGAATTGGCTAGATTTTAGTTGTTCTTTGGAGG…
BnaCnng48400D	ACTGTTGATTTTAGTTTCATTATTGTGAGTTTGGTCAGGTTGAGTAGGTAATAAGTAGGCACTGTTGGTCAGGTTCGGTTTCTGTTATAGTATTTTGGTTTTGCGGTTCTGGAGATTTAGGTTTCATTCGGTTATTTATAAAAGTCGGTTCGGTTTCGGTTCGGTTATTTTGGTTTTTGGTTTTGATTTGGGTAGCAAAGTTGAAAACCGGATTAATGTGATAACTACTACTTAGAATATGATACTTTCCTATTTCTATCTTGAATGTGTTTAGTATTTATTTATCTTCTCCAAGTCCTTATCTACTTAGGACATCATCTATGTATGAATAAACAGTTTACTGAGAGATCAATAACTCAATTTATTCATTCTATTTCACGGATAATATCCGACAGATTT…
BnaCnng51160D	NNNNNNNNNNNNNNNNNNNNNNNNNNNNNNNNNNNNNNNNNNNNNNNNNNNNNNNNNNNNNNNNNNNNNNNNNNNNNNNNNNNNNNNNNNNNNNNNNNNNNNNNNNNNNNNNNNNNNNNNNNNNNNNNNNNNNNNNNNNNNNNNNNNNNNNNNNNNNNNNNNNNNNNNNNNNNNNNNNNNNNNNNNNNNNNNNNNNNNNNNNNNNNNNNNNNNNNNNNNNNNNNNNNNNNNNNNNNNNNNNNNNNNNNNNNNNNNNNNNNNNNNNNNNNNNNNNNNNNNNNNNNNNNNNNNNNNNNNNNNNNNNNNNNNNNNNNNNNNNNNNNNNNNNNNNNNNNNNNNNNNNNNNNNNNNNNNNNNNNNNNNNNNNNNNNNNNNNNNNNNNNNNNNNNNNNNNNNNNN…
BnaCnng51240D	TGGAATAGATAGATGAATCTAAGGGCCACAAGCGAATCTATCAGACATTATCCTTTCTTTATTTCCTTTTGCTGATAGTGTTCTTGAAAGACAGTGTTCTTTGTTCGTGGCTAGCAGAATAGACTAAAGAGTAGTGCTTTTTGTTTTAGTCTTTTTGACCAAATGTGGAAGTGATTGTGCTACGCGGTTGTATTGTATCTCAAAACATCAGTTGGTTGTCTCTTGTCTTATTTTAGCTGGTTTTGATTAAAGAACAATTGTCACAATTTGATTTGAATTGCGAGTACGACCTTGTATGATCCTAATGCTCAGGCTTTGAGAAGAGCGTTGAATGTGAATTGGTTATCTAGTGAGTCAGTGACACAGAAAGCCCTTCCTCTTAAGTGACGTCACTCTCCT…
BnaCnng54670D	CAAGTTTTTTATAATATAATTGTTCTACATTTTTAAAAAAATTAATATATAATACTTTTCCATGATTTCGAGAGAATTTGGCTGGTTGGGATTGTGTAGGAGGAGGTGAATTGAAATGCATCTTTTTGGTGACGAACTCTCTCTCCTCTCGTGTTATTCGTTTTTTGTAAATTTTAATATCTTACTTTATCATCTAAAATATTTGTAACAATCCAATAAAAATGGTGTCAGTAAAAATCAAGCAAAAAAAACACTAATGAGCGGTGAAGATTGTATTACATATCTTAAATGTATTGAATTATGTTGAAAAGGTATATTCTAATACGCGTCACATTGTTTTCACTAAAAATAATGAAAAAAGAAAAAGTCAATATCTTATGAATCGGTATAGAAAAATAT…
BnaCnng59170D	ATTTTGGGAGAGGTTGTGCAACTACATCTTCGGTGTTGAACACAAGAGAGAAGGTCATATATTTTTATTTTTTCTATATTGATCTAGTGTACTATAAATTATGGTGTAGTGATAGGTTTTATGAGTGGCTAAGATATAGGGGCTGTAGAGGAATTATGAAAATAGAACAGTGACTACAAGGACGTATACGAGTTAGCTAATTATTTTATTTTTCTTACCGAGCGCAATTGCTCAATAATTAATCTATCGAATCTAAATTCAATTTTTCAGCATTAAGTAAAATTATAGTCAACGTACAAATAAATCTATCAGGTCTTAATTAAATCTATTAGAGTGAAGTAAACTTTTGGCAAAAATAAAAATAAATCTATTAAGTTTTAATTAAATCTGTCAACATGA…
