# Supplementary material for: Genome-wide characterization of ubiquitin-conjugating enzyme gene family explores its genetic effects on the oil content and yield of Brassica napus
Source: Front Plant Sci. 2023 Mar 20;14:1118339. doi: 10.3389/fpls.2023.1118339 (PMC10067767; doi:10.3389/fpls.2023.1118339)
Supplement: Supplementary file 17 [file Table_12.xlsx]

## Sheet: Sheet1
Table S12. FPKM values of BnUBCs in different tissues.
ID	Bud	Callus	Root	Silique	Leaf
BnaA01g01300D	8.85886	4.34649	17.9418	7.51805	0.312732
BnaA01g13200D	0	0	0	0	0
BnaA01g16780D	28.0961	15.2725	31.6263	18.9885	26.0803
BnaA01g17560D	6.99674	13.137	15.5547	16.2321	4.34372
BnaA01g25670D	27.989	22.8235	24.973	22.9862	7.31162
BnaA01g27470D	13.4812	11.3913	9.64759	11.0695	5.06529
BnaA01g28850D	7.38292	10.1381	4.05952	6.50099	1.13487
BnaA01g32320D	47.2238	35.6893	52.341	102.56	27.3181
BnaA02g07130D	4.74939	6.61382	4.97395	9.16339	3.32084
BnaA02g10330D	22.6775	36.8067	22.0352	30.8446	20.2719
BnaA02g15070D	3.03735	25.0377	6.34885	16.0621	1.28317
BnaA02g19070D	7.86167	6.44142	6.47881	5.58738	6.2174
BnaA02g26550D	24.8043	23.9821	30.9901	27.5267	10.2403
BnaA02g33480D	5.05521	19.3661	7.1312	14.0232	0.42777
BnaA03g11080D	33.2295	24.649	27.8062	27.3901	23.0193
BnaA03g12310D	70.7345	143.479	82.8153	107.95	51.385
BnaA03g13470D	12.2336	8.40857	6.43046	7.43519	7.56725
BnaA03g15110D	0.445377	0.112558	2.02374	0.712098	0.00902177
BnaA03g21240D	8.49527	10.9264	10.3586	9.90712	5.0192
BnaA03g31080D	159.698	236.041	104.394	191.072	53.5233
BnaA03g33820D	0.337247	0	0	0	0
BnaA03g37430D	1.56212	7.0159	0.807199	4.11517	0.34865
BnaA03g39290D	2.08375	0	4.98371	1.66124	20.162
BnaA03g39410D	0.953678	2.76168	1.00043	1.78659	1.23159
BnaA03g53560D	3.0367	12.6651	5.4586	9.53618	0.916374
BnaA03g55110D	16.8656	12.3139	11.7624	10.8402	3.24012
BnaA04g02190D	63.8483	112.808	37.6715	91.4896	27.0846
BnaA04g03650D	29.9201	82.758	31.7336	64.9375	8.33185
BnaA04g05360D	13.9198	14.5463	9.95505	12.0474	8.20311
BnaA04g11090D	19.0933	36.688	15.6683	24.4208	11.1711
BnaA04g19750D	8.1644	43.3082	10.2977	21.6767	19.6651
BnaA04g26620D	17.0635	13.8392	9.89231	11.1486	8.9005
BnaA04g27280D	54.9444	61.1931	26.7221	39.1787	34.3847
BnaA05g13430D	34.3075	45.1844	21.1976	30.6558	12.1092
BnaA05g14740D	0.206276	0	0	0	0
BnaA05g14750D	0.140606	0	0	0	0
BnaA05g14770D	1.71781	2.33625	0.160267	1.20467	0.535752
BnaA05g15820D	13.8453	5.86946	5.03831	3.82626	2.21351
BnaA05g17550D	0	0	0	0	0
BnaA05g17560D	0	0	0	0	0
BnaA05g18620D	19.608	19.2964	17.1305	16.3094	8.30225
BnaA05g19090D	1.32794	0.867323	1.67486	1.2443	0.765313
BnaA05g24190D	3.508	4.59778	9.42106	6.1686	0.171446
BnaA05g29530D	27.0332	30.7273	18.8864	35.5777	15.1913
BnaA05g37000D	8.52615	11.9723	5.09388	8.99552	2.896
BnaA06g01230D	3.76689	14.1962	3.72465	8.51888	1.38259
BnaA06g02780D	16.3429	6.14847	5.41881	4.66471	2.16116
BnaA06g09230D	23.5163	20.0627	15.5853	16.6914	7.26447
BnaA06g10330D	0	0	0	0	0
BnaA06g11360D	9.8272	10.9748	11.8755	11.2126	5.96473
BnaA06g11590D	28.0952	23.3904	53.5036	32.7519	11.4292
BnaA06g27860D	10.7302	6.82357	5.40912	5.67895	5.68569
BnaA06g34030D	32.0031	53.0443	26.0654	37.2929	12.488
BnaA07g03330D	8.78617	17.7122	8.60588	12.6997	6.46128
BnaA07g03430D	0	0.0291296	0.529931	0.186354	3.24135
BnaA07g10040D	28.8673	12.3494	13.6011	12.414	3.54213
BnaA07g15340D	5.06538	10.1606	5.03655	7.84039	1.17052
BnaA07g17510D	51.7636	64.9331	37.0467	49.8772	46.6581
BnaA07g28330D	44.9763	35.1731	30.4936	32.0618	15.2573
BnaA07g34450D	6.51586	3.42316	4.19153	3.38436	4.22087
BnaA07g37890D	9.72938	16.3284	4.08283	8.97762	4.48806
BnaA07g38410D	1.92176	2.38159	1.40408	1.69257	1.72705
BnaA08g01350D	1.90932	3.65273	0.565886	2.2578	0.631892
BnaA08g02120D	0	0	0.085554	0.062744	0
BnaA08g07400D	0.071358	0	0	0	0.0519381
BnaA08g09170D	0	0	0	0	0
BnaA08g13930D	9.25385	16.8912	32.1706	20.7953	2.44645
BnaA08g20580D	30.5589	32.8674	22.9468	30.5334	16.9175
BnaA08g23200D	18.5902	15.8327	18.2776	16.0333	7.42538
BnaA08g23450D	11.8338	13.44	8.59562	11.0573	9.13391
BnaA08g24010D	61.5603	111.967	48.3292	82.109	16.3084
BnaA08g24020D	0.437208	0	0	0.0143312	0
BnaA09g04490D	0	0	0	0	1.48152
BnaA09g09660D	21.1716	15.2742	16.156	15.8233	7.96389
BnaA09g11510D	20.0653	32.9323	26.7308	35.6582	2.99518
BnaA09g12050D	0	0	0	0	0
BnaA09g16240D	13.9107	12.5402	15.4553	13.0135	6.29702
BnaA09g19140D	4.25901	4.01741	1.99881	2.63999	0.850747
BnaA09g30000D	51.8718	49.6778	35.6222	43.9507	15.631
BnaA09g32990D	70.2285	84.7428	54.6119	64.5425	27.7479
BnaA09g34960D	33.4327	28.719	19.3384	25.5955	11.4638
BnaA09g45050D	15.7416	13.8765	6.82949	10.3418	7.17415
BnaA09g57120D	15.362	30.9806	16.9011	22.1842	5.58555
BnaA10g03140D	0.195614	0.274927	0.018503	0.129478	0.0514957
BnaA10g06670D	128.584	175.877	103.515	130.398	77.6369
BnaA10g10300D	7.27107	1.40654	0.706122	1.22712	10.42
BnaA10g10530D	0	0	0	0	0
BnaA10g12310D	26.7977	17.5026	15.3458	14.683	16.6325
BnaA10g25250D	15.7246	13.3893	9.31238	9.10321	6.65607
BnaA10g28230D	0	0	0	0	0
BnaAnng04570D	0	0	0	0	0
BnaAnng09200D	9.55353	20.7474	10.2769	16.2003	7.2227
BnaAnng13030D	27.9702	25.0107	21.1337	20.4778	16.7351
BnaAnng19750D	0.22397	0.82795	4.22702	1.75299	1.42796
BnaAnng21880D	2.03658	11.3377	4.70846	7.52043	0.0646503
BnaAnng28650D	10.0077	2.09259	0.995891	2.26291	20.0717
BnaAnng34240D	32.1403	54.908	25.5808	39.6228	13.3469
BnaC01g02310D	1.97412	1.73846	10.7691	4.23237	0.0133433
BnaC01g20530D	25.5663	15.8971	33.6173	20.3554	12.2239
BnaC01g21910D	16.8096	28.3107	43.2371	35.5196	7.97441
BnaC01g24100D	0	0	0	0	0
BnaC01g32360D	0	0	0	0.122697	0
BnaC01g32800D	20.0415	17.2332	14.0916	14.8426	3.62907
BnaC01g36100D	9.37641	11.3401	6.26353	8.21215	1.53773
BnaC01g39370D	0	0	0	0	0
BnaC01g44130D	7.04009	3.44323	4.41411	4.22554	3.1131
BnaC02g02910D	0	0	0	0	0
BnaC02g10070D	2.45277	4.02271	3.24283	3.65665	2.58758
BnaC02g12440D	0	0	0	0.0403023	0
BnaC02g12450D	10.8893	9.14382	9.22519	9.63751	5.9442
BnaC02g14410D	134.262	239.25	123.702	196.986	65.1552
BnaC02g25260D	21.4878	18.7536	16.3426	20.6598	10.4627
BnaC02g34760D	9.82217	40.8593	14.5363	31.0881	3.57105
BnaC03g01930D	3.20074	2.81585	2.38024	2.42259	1.16102
BnaC03g13840D	56.8527	32.9773	33.5036	33.4576	33.3769
BnaC03g14940D	53.764	111.433	60.8862	97.8969	35.9864
BnaC03g16350D	53.5069	48.1054	28.2701	40.6728	21.7964
BnaC03g18130D	0.100689	0.111269	0.767967	0.301421	0
BnaC03g25550D	6.81119	2.92034	16.6713	7.40616	1.6472
BnaC03g25560D	0	0	0	0	0
BnaC03g36410D	88.1693	108.941	45.9546	88.8232	26.5118
BnaC03g39070D	0.0733667	0	0	0	0
BnaC03g43880D	0.184657	0.785201	0	0.364821	0.0344764
BnaC03g43920D	2.14135	2.29008	0.184322	1.07082	7.20768
BnaC03g43940D	5.36059	15.4957	3.00356	10.1519	4.54416
BnaC03g46610D	2.8193	0	10.2692	3.42305	2.82005
BnaC03g46750D	1.44158	2.90171	1.36349	1.92576	1.90375
BnaC03g63160D	0	0	0	0	0
BnaC03g68670D	0	0	0	0	0.0737849
BnaC03g69050D	3.30101	5.61845	0.785964	3.34085	0.744462
BnaC04g10080D	0	0	0	0	90.2821
BnaC04g21410D	9.93942	38.1921	16.6227	24.1702	6.91425
BnaC04g23980D	32.1662	29.3372	19.021	27.6584	13.1077
BnaC04g25550D	56.1821	157.266	59.2622	109.458	15.0383
BnaC04g28100D	49.3441	50.0341	31.5257	41.1676	14.0966
BnaC04g37650D	17.9663	8.22623	8.69597	8.97808	15.7359
BnaC04g44130D	9.39218	45.919	30.296	28.7231	33.2544
BnaC04g50680D	12.7734	11.2754	9.11647	9.46438	4.19145
BnaC05g10640D	17.3667	20.4857	14.4331	16.1768	4.96091
BnaC05g12900D	32.8729	54.8118	50.3608	53.5862	18.8597
BnaC05g13430D	16.6006	12.7289	41.7765	22.4175	7.52
BnaC05g18550D	29.0622	35.4788	19.6221	30.5095	20.1349
BnaC05g25370D	21.9267	18.5641	18.4369	16.177	10.6112
BnaC05g27450D	0	0	0	0	0
BnaC05g27600D	0	0	0	0	0
BnaC05g27620D	0	0	0	0	0
BnaC05g32470D	8.88279	9.3851	6.68427	8.57718	2.46212
BnaC05g38230D	1.95186	1.54235	1.50724	1.5777	0.191044
BnaC05g39770D	14.6785	15.7273	8.20507	12.5772	10.6514
BnaC05g43870D	92.2472	166.323	67.3281	167.457	22.7942
BnaC05g49100D	1.59004	2.70063	0.59494	1.74637	1.12859
BnaC05g51200D	32.4995	13.6208	13.2827	9.68999	4.57268
BnaC06g01080D	0.050542	0.0665253	1.14846	0.404994	0.284568
BnaC06g03670D	67.0562	40.3036	35.4057	29.8413	1.77839
BnaC06g06060D	6.70854	24.1782	8.10655	15.8436	1.38921
BnaC06g10370D	0	0	0	0	0
BnaC06g11310D	16.5729	26.4588	17.6576	19.5462	8.09403
BnaC06g16140D	236.587	523.29	349.23	420.777	139.683
BnaC06g20310D	2.08468	3.92101	2.77575	3.16381	8.99312
BnaC06g27370D	0	0	0	0	0
BnaC06g30850D	20.3532	27.0938	27.6443	25.4907	4.94906
BnaC06g36210D	7.75842	19.8785	12.909	15.0777	5.971
BnaC06g39290D	43.3376	51.5003	36.5156	40.2115	17.8475
BnaC06g41780D	1.6673	2.10171	0.183192	1.14852	0.266633
BnaC06g41980D	0	0	0	0	0
BnaC06g42330D	0.481069	0.656882	1.07778	0.721448	0.0675546
BnaC07g04570D	0	0	0.0117806	0.0121862	0
BnaC07g05830D	2.63957	0.813897	27.4017	9.48219	78.676
BnaC07g05960D	6.04458	10.7265	6.07575	7.92075	5.50249
BnaC07g13160D	17.5028	13.5608	12.3417	13.5051	9.28663
BnaC07g21870D	3.15078	4.22504	2.43249	3.35516	1.59886
BnaC07g29090D	39.6391	27.8081	22.2033	23.6968	16.0617
BnaC07g46220D	0	0	0	0	0
BnaC07g51150D	0.170181	0.147821	1.01043	0.423553	0.362353
BnaC08g06250D	51.0138	61.1352	37.2098	52.8925	23.9276
BnaC08g12720D	86.7346	101.355	99.0831	88.6277	15.03
BnaC08g16110D	0	0	0	0	0
BnaC08g17090D	24.2703	29.8131	13.3038	23.2915	10.9351
BnaC08g17300D	5.33293	4.15061	4.49875	3.81277	1.76636
BnaC08g23790D	16.5978	17.1299	13.0486	15.4408	7.02924
BnaC08g26190D	27.0772	34.6846	12.9949	23.0685	6.2093
BnaC08g28860D	31.7478	38.631	34.92	35.3505	12.2974
BnaC08g37880D	16.4495	22.7333	13.7463	18.5138	7.46491
BnaC08g38130D	21.6364	20.3933	20.7934	17.8953	13.1773
BnaC08g39660D	11.7882	20.6605	5.78615	11.7063	2.89496
BnaC09g11960D	35.0866	76.1071	31.0574	58.0581	14.232
BnaC09g12280D	1.1839	1.79534	0.855314	1.09803	0.188379
BnaC09g17320D	6.24385	3.72804	8.71356	5.89355	2.81913
BnaC09g29580D	91.8689	136.428	90.0098	107.715	48.2845
BnaC09g34500D	21.8107	15.4831	13.2928	13.0688	14.7717
BnaC09g51120D	40.3233	26.4406	26.4632	25.796	18.5364
BnaCnng21490D	12.251	1.761	2.33197	2.53216	21.2674
BnaCnng33990D	18.9033	52.6358	15.5638	35.0817	5.59614
BnaCnng40140D	6.02829	6.83424	2.80278	4.32652	4.21987
BnaCnng46390D	0	0	0	0	0
BnaCnng48400D	8.26095	6.87855	4.85032	6.31135	4.3448
BnaCnng51160D	23.0729	15.6092	14.5265	11.9435	4.87764
BnaCnng51240D	48.7306	55.3288	53.3602	56.2616	27.0075
BnaCnng54670D	0.149629	3.69695	2.68373	2.53387	0.236922
BnaCnng59170D	0	0	0	0	0
